# Supplementary material for: Unraveling the key mechanisms of Gastrodia elata continuous cropping obstacles: soil bacteria Massilia, Burkholderia-Caballeronia-Paraburkholderia, and Dyella along with soil metabolites 4-hydroxy-benzenemethanol and N-(2-butyl)-N-octadecyl-, ethyl ester as crucial indicators
Source: Front Microbiol. 2024 Oct 28;15:1478330. doi: 10.3389/fmicb.2024.1478330 (PMC11550952; doi:10.3389/fmicb.2024.1478330)
Supplement: Supplementary file 2 [file Table_1.XLSX]

## Sheet: Table S1
Table S1. Bacterial metabarcoding sequencing data.
Sample Name	Effective Tags	N90	OTUs
CK-1	50553	441	1664
CK-2	37445	441	1354
CK-3	49268	441	1569
0Year-1	47989	441	1779
0Year-2	48898	441	1741
0Year-3	44711	441	1686
1Year-1	49663	441	1928
1Year-2	54901	441	2104
1Year-3	52220	441	1897
2Year-1	55499	441	1986
2Year-2	49364	441	1788
2Year-3	46939	441	1738
3Year-1	43729	441	1714
3Year-2	47462	441	1782
3Year-3	54774	441	2107

## Sheet: Table S2
Table S2. Alpha diversity of CK, 0Year, 1Year, 2Year, and 3Year groups.
index	sobs	shannon	simpson	chao	ace	goods_coverage
CK-1	1664	7.99593	0.980427	1724.58	1811.32	0.982558
CK-2	1354	8.00251	0.985208	1418.5	1500.5	0.979143
CK-3	1569	7.72608	0.978623	1640.86	1739	0.982942
0Year-1	1779	8.33045	0.987655	1851.17	1954.45	0.979832
0Year-2	1741	8.19554	0.986953	1807.4	1888.09	0.981897
0Year-3	1686	7.92395	0.9829	1749.66	1852.84	0.980676
1Year-1	1928	8.78572	0.992019	1986.07	2092.58	0.981698
1Year-2	2104	8.86298	0.992201	2157.51	2258.72	0.983941
1Year-3	1986	8.69067	0.991631	2038.61	2130.73	0.98443
2Year-1	1897	8.60664	0.990337	1969.33	2075.11	0.981235
2Year-2	1788	8.47591	0.990161	1845.66	1933.61	0.982528
2Year-3	1738	8.49524	0.989829	1811.51	1912.79	0.97941
3Year-1	1714	8.67794	0.991698	1778.44	1883.29	0.978472
3Year-2	1782	8.54405	0.990732	1850.04	1955.69	0.979619
3Year-3	2107	8.78128	0.991736	2162.38	2259.46	0.982953

## Sheet: Table S3
Table S3. OTU classification of CK, 0Year, 1Year, 2Year, and 3Year groups.
OTU	CK-1	CK-2	CK-3	0Year-1	0Year-2	0Year-3	1Year-1	1Year-2	1Year-3	2Year-1	2Year-2	2Year-3	3Year-1	3Year-2	3Year-3	Phylum	Class	Order	Family	Genus	Species
OTU000001	1900	1054	1830	349	370	306	309	383	735	469	775	549	393	354	511	Actinobacteriota	Actinobacteria	Streptomycetales	Streptomycetaceae
OTU000002	362	318	352	527	727	455	729	843	767	806	629	613	631	822	953	Proteobacteria	Alphaproteobacteria	Rhizobiales	Xanthobacteraceae	Bradyrhizobium
OTU000003	296	341	536	1012	849	954	175	118	235	180	247	287	192	287	353	Proteobacteria	Gammaproteobacteria	Burkholderiales	Oxalobacteraceae	Massilia	Massilia_putida
OTU000004	334	216	267	325	533	1037	201	168	177	181	203	223	205	295	235	Proteobacteria	Gammaproteobacteria	Burkholderiales	Burkholderiaceae	Burkholderia-Caballeronia-Paraburkholderia	Paraburkholderia_terrae
OTU000005	253	184	210	142	114	106	435	487	485	572	445	327	126	180	218	Acidobacteriota	Acidobacteriae	Acidobacteriales
OTU000006	216	146	211	308	444	662	177	241	212	194	242	210	257	376	295	Proteobacteria	Gammaproteobacteria	Burkholderiales	Burkholderiaceae	Burkholderia-Caballeronia-Paraburkholderia
OTU000007	210	168	247	228	225	183	279	317	267	416	235	267	230	265	322	Proteobacteria	Alphaproteobacteria	Rhizobiales	Xanthobacteraceae
OTU000008	5	4	1090	641	1	23	14	5	652	13	423	797	144	1	19	Proteobacteria	Gammaproteobacteria	Enterobacterales	Erwiniaceae	Pantoea
OTU000009	253	149	212	359	288	504	134	161	138	163	258	153	216	218	190	Proteobacteria	Gammaproteobacteria	Xanthomonadales	Rhodanobacteraceae	Dyella	Dyella_halodurans
OTU000010	7	88	21	210	560	396	446	62	166	544	154	107	21	331	32	Cyanobacteria	Cyanobacteriia	Chloroplast
OTU000011	235	170	306	119	94	113	242	316	214	282	255	201	133	162	195	Acidobacteriota	Acidobacteriae	Solibacterales	Solibacteraceae	Candidatus_Solibacter
OTU000012	202	181	224	190	148	124	209	256	243	244	289	185	170	123	224	Acidobacteriota	Acidobacteriae	Subgroup_2
OTU000013	130	107	176	183	198	180	207	270	225	296	245	197	157	161	166	Proteobacteria	Alphaproteobacteria	Rhizobiales	Beijerinckiaceae	Roseiarcus
OTU000014	228	172	266	173	191	136	159	222	214	235	194	218	113	94	152	Acidobacteriota	Acidobacteriae	Subgroup_2
OTU000015	110	58	79	120	79	67	232	275	209	284	154	201	188	242	304	Proteobacteria	Alphaproteobacteria	Sphingomonadales	Sphingomonadaceae	Sphingomonas
OTU000016	2	95	8	171	409	238	341	82	166	330	367	100	32	165	12	Proteobacteria	Alphaproteobacteria	Rickettsiales	Mitochondria
OTU000017	168	118	163	153	128	217	130	156	182	162	177	174	146	258	173	Proteobacteria	Gammaproteobacteria	Burkholderiales	Burkholderiaceae	Burkholderia-Caballeronia-Paraburkholderia	Paraburkholderia_monticola
OTU000018	77	76	85	76	66	68	330	382	272	235	213	175	89	97	148	Acidobacteriota	Acidobacteriae	Acidobacteriales	Acidobacteriaceae_Subgroup_1	Terracidiphilus
OTU000019	192	170	196	114	77	62	184	179	169	220	163	140	123	116	184	Actinobacteriota	Actinobacteria	Frankiales	Acidothermaceae	Acidothermus
OTU000020	87	72	81	160	143	66	120	105	106	212	153	122	274	278	229	Actinobacteriota	Actinobacteria	Micrococcales	Micrococcaceae
OTU000021	186	136	155	65	82	62	185	222	231	197	162	177	54	72	95	Acidobacteriota	Acidobacteriae	Acidobacteriales	Koribacteraceae	Candidatus_Koribacter
OTU000022	178	108	147	128	160	213	104	137	81	104	186	120	150	154	110	Proteobacteria	Gammaproteobacteria	Burkholderiales	Burkholderiaceae	Burkholderia-Caballeronia-Paraburkholderia	Burkholderia_sp_AD24
OTU000023	254	102	194	69	591	300	31	33	41	59	89	33	69	61	51	Proteobacteria	Alphaproteobacteria	Caulobacterales	Caulobacteraceae
OTU000024	172	144	228	95	76	97	107	66	102	93	137	88	100	143	254	Actinobacteriota	Actinobacteria	Micrococcales	Microbacteriaceae	Leifsonia
OTU000025	6	395	3	0	2	5	7	524	3	5	6	5	435	123	279	Firmicutes	Bacilli	Lactobacillales	Leuconostocaceae	Weissella
OTU000026	470	327	628	18	21	16	11	19	33	36	71	33	15	17	13	Firmicutes	Bacilli	Alicyclobacillales	Alicyclobacillaceae	Tumebacillus
OTU000027	85	77	69	192	164	188	93	63	102	63	112	67	112	167	104	Proteobacteria	Gammaproteobacteria	Xanthomonadales	Rhodanobacteraceae	Dyella	Dyella_japonica
OTU000028	55	5	35	430	352	566	25	16	27	12	14	35	22	24	22	Proteobacteria	Gammaproteobacteria	Burkholderiales	Oxalobacteraceae	Massilia
OTU000029	9	14	11	169	150	81	230	188	143	136	57	66	60	95	101	Patescibacteria	Saccharimonadia	Saccharimonadales	LWQ8
OTU000030	72	50	55	71	80	71	129	182	111	115	82	89	82	98	102	Acidobacteriota	Acidobacteriae	Subgroup_2
OTU000031	137	97	154	77	64	65	72	81	91	153	106	99	61	55	76	Proteobacteria	Gammaproteobacteria	Gammaproteobacteria_Incertae_Sedis	Unknown_Family	Acidibacter
OTU000032	431	333	318	33	18	17	24	21	22	36	12	10	32	31	17	Bacteroidota	Bacteroidia	Sphingobacteriales	Sphingobacteriaceae	Mucilaginibacter
OTU000033	20	10	23	162	113	15	83	68	41	76	31	47	147	181	328	Proteobacteria	Gammaproteobacteria	Burkholderiales	Comamonadaceae
OTU000034	127	118	134	66	64	65	66	94	94	136	115	88	46	50	57	Acidobacteriota	Acidobacteriae	Subgroup_2
OTU000035	70	69	70	99	120	73	82	102	107	121	68	102	65	72	92	Actinobacteriota	Acidimicrobiia
OTU000036	208	23	251	126	71	58	40	76	48	123	63	68	74	42	17	Crenarchaeota	Nitrososphaeria	Group_11c
OTU000037	91	63	104	103	131	91	75	72	67	68	49	69	62	72	96	Acidobacteriota	Acidobacteriae	Acidobacteriales	Acidobacteriaceae_Subgroup_1	Granulicella
OTU000038	2	130	1	3	3	84	4	109	7	4	9	4	126	295	378	Firmicutes	Bacilli	Lactobacillales	Leuconostocaceae	Weissella	Weissella_viridescens
OTU000039	171	50	61	55	49	31	111	143	107	44	17	29	100	93	95	Bacteroidota	Bacteroidia	Sphingobacteriales	Sphingobacteriaceae	Mucilaginibacter
OTU000040	24	14	21	44	30	27	99	87	121	131	97	83	77	110	166
OTU000041	30	40	41	64	112	67	45	93	81	82	73	57	68	94	127	Planctomycetota	Planctomycetes	Isosphaerales	Isosphaeraceae	Tundrisphaera
OTU000042	103	71	118	91	95	58	48	50	63	81	63	42	69	56	65	Planctomycetota	Planctomycetes	Isosphaerales	Isosphaeraceae	Aquisphaera
OTU000043	16	4	16	153	67	52	56	35	75	31	37	19	135	172	202	Proteobacteria	Gammaproteobacteria	Burkholderiales	Oxalobacteraceae	Massilia
OTU000044	66	43	61	93	63	89	60	49	61	77	132	64	63	41	79	Acidobacteriota	Acidobacteriae	Subgroup_2
OTU000045	143	115	106	79	82	129	41	38	20	24	60	42	26	32	31	Proteobacteria	Gammaproteobacteria	Burkholderiales	Burkholderiaceae	Burkholderia-Caballeronia-Paraburkholderia
OTU000046	92	110	103	18	31	17	60	84	73	106	55	97	30	38	41
OTU000047	52	31	61	57	62	37	98	89	67	77	50	63	66	57	80	Acidobacteriota	Acidobacteriae	Solibacterales	Solibacteraceae	Candidatus_Solibacter
OTU000048	69	47	75	41	36	31	87	92	71	79	90	64	42	49	73	Acidobacteriota	Acidobacteriae	Bryobacterales	Bryobacteraceae	Bryobacter
OTU000049	47	43	41	49	46	44	52	76	98	76	57	54	89	65	106	Actinobacteriota	Actinobacteria	Micrococcales	Intrasporangiaceae
OTU000050	45	44	67	49	47	50	64	93	89	73	68	84	45	29	57	Verrucomicrobiota	Verrucomicrobiae	Pedosphaerales	Pedosphaeraceae	ADurbBin063-1
OTU000051	69	71	99	65	60	35	53	63	71	48	58	46	48	42	53	Planctomycetota	Planctomycetes	Isosphaerales	Isosphaeraceae	Aquisphaera
OTU000052	79	57	79	54	40	64	45	27	27	56	84	138	34	17	33	Chloroflexi	Ktedonobacteria	Ktedonobacterales	Ktedonobacteraceae	HSB_OF53-F07
OTU000053	83	45	73	61	74	33	41	50	55	56	69	101	33	22	34	Acidobacteriota	Acidobacteriae	Subgroup_2
OTU000054	80	33	81	51	52	52	35	33	50	64	44	66	67	52	55	Proteobacteria	Alphaproteobacteria	Elsterales
OTU000055	79	45	103	34	34	36	49	59	49	74	69	63	42	34	45	Acidobacteriota	Acidobacteriae	Solibacterales	Solibacteraceae	Candidatus_Solibacter
OTU000056	63	27	43	72	74	212	28	38	29	21	25	39	32	37	29	Proteobacteria	Gammaproteobacteria	Burkholderiales	Burkholderiaceae	Burkholderia-Caballeronia-Paraburkholderia
OTU000057	100	103	111	25	26	33	37	33	33	59	37	32	33	50	44	Acidobacteriota	Acidobacteriae	Subgroup_2
OTU000058	66	52	72	37	46	47	28	53	51	65	55	56	30	50	38	Verrucomicrobiota	Verrucomicrobiae	Chthoniobacterales	Xiphinematobacteraceae	Candidatus_Xiphinematobacter
OTU000059	46	27	37	47	100	86	24	42	30	47	39	45	40	79	43	Proteobacteria	Gammaproteobacteria	Burkholderiales	Burkholderiaceae	Burkholderia-Caballeronia-Paraburkholderia	Burkholderia_sp_PAMC_28687
OTU000060	59	45	54	35	45	49	34	44	30	71	55	43	56	47	58	Acidobacteriota	Acidobacteriae	Subgroup_2
OTU000061	82	80	68	49	44	47	37	37	39	57	40	40	31	24	41	Acidobacteriota	Acidobacteriae	Subgroup_2
OTU000062	38	33	33	29	41	51	63	58	83	39	47	38	48	61	53	Proteobacteria	Gammaproteobacteria	Burkholderiales	Burkholderiaceae	Burkholderia-Caballeronia-Paraburkholderia
OTU000063	36	25	32	30	42	21	64	84	51	77	48	50	30	44	61	Planctomycetota	Planctomycetes	Planctomycetales
OTU000064	23	20	14	39	31	40	64	75	65	70	40	56	37	37	73	Acidobacteriota	Acidobacteriae	Bryobacterales	Bryobacteraceae	Bryobacter
OTU000065	16	19	32	38	31	17	57	56	68	66	59	55	33	46	53	Proteobacteria	Alphaproteobacteria	Acetobacterales	Acetobacteraceae
OTU000066	29	37	29	19	23	30	57	92	67	76	72	45	12	21	36	Acidobacteriota	Acidobacteriae	Subgroup_2
OTU000067	57	52	71	25	28	52	42	41	18	54	55	47	45	29	24	Planctomycetota	Planctomycetes	Gemmatales	Gemmataceae
OTU000068	76	32	36	37	22	18	45	58	83	29	74	48	38	12	27	Chloroflexi	Ktedonobacteria	Ktedonobacterales	Ktedonobacteraceae	BacC-u-018
OTU000069	13	19	22	23	37	22	55	105	85	57	71	56	23	23	21	Acidobacteriota	Acidobacteriae	Acidobacteriales
OTU000070	60	30	40	25	12	21	47	69	64	56	52	44	23	37	48	Acidobacteriota	Acidobacteriae	Acidobacteriales	Acidobacteriaceae_Subgroup_1	Edaphobacter
OTU000071	29	24	34	33	63	28	37	47	35	55	36	56	36	42	57	Acidobacteriota	Acidobacteriae	Acidobacteriales	Acidobacteriaceae_Subgroup_1	Acidipila
OTU000072	24	15	11	30	48	17	53	76	40	60	29	34	36	52	79	Proteobacteria	Alphaproteobacteria	Micropepsales	Micropepsaceae
OTU000073	54	24	37	26	28	28	23	35	51	52	44	45	48	35	56	Actinobacteriota	Actinobacteria	Catenulisporales	Catenulisporaceae	Catenulispora	Catenulispora_sp
OTU000074	47	30	78	38	33	35	33	22	35	31	40	32	39	37	44	Acidobacteriota	Acidobacteriae	Solibacterales	Solibacteraceae	Candidatus_Solibacter
OTU000075	69	58	84	32	36	35	17	21	25	40	42	23	25	29	34
OTU000076	52	27	29	27	63	19	34	55	32	40	21	47	26	37	49	Proteobacteria	Gammaproteobacteria	Gammaproteobacteria_Incertae_Sedis	Unknown_Family	Acidibacter
OTU000077	44	40	48	40	31	41	24	31	24	55	38	33	32	35	33	Actinobacteriota	Actinobacteria	Frankiales	Acidothermaceae	Acidothermus
OTU000078	13	3	18	46	19	27	42	66	56	46	28	43	42	33	61	Bacteroidota	Bacteroidia	Chitinophagales	Chitinophagaceae	Puia
OTU000079	13	20	16	15	25	13	91	60	32	68	40	37	19	31	47
OTU000080	30	28	36	34	24	26	58	59	48	26	50	28	19	22	35	Acidobacteriota	Acidobacteriae	Bryobacterales	Bryobacteraceae	Bryobacter
OTU000081	90	44	63	45	29	24	27	27	20	44	28	23	6	20	30	Patescibacteria	Saccharimonadia	Saccharimonadales
OTU000082	33	13	34	18	15	20	51	40	36	77	46	40	26	29	21
OTU000083	44	20	35	33	28	42	26	20	32	31	64	37	27	12	45	Proteobacteria	Alphaproteobacteria	Elsterales
OTU000084	80	54	107	17	28	46	13	16	15	23	23	13	13	12	30	Proteobacteria	Alphaproteobacteria	Caulobacterales	Caulobacteraceae
OTU000085	103	55	74	28	19	4	40	41	22	17	9	21	18	23	14	Bacteroidota	Bacteroidia	Sphingobacteriales	Sphingobacteriaceae	Mucilaginibacter
OTU000086	19	3	4	44	28	5	25	16	38	18	10	16	67	86	97	Proteobacteria	Gammaproteobacteria	Burkholderiales	Comamonadaceae	Ramlibacter
OTU000087	14	15	15	8	20	10	47	56	48	45	38	27	23	23	56	Acidobacteriota	Acidobacteriae	Acidobacteriales
OTU000088	27	26	37	24	14	13	33	43	33	53	39	41	19	13	28	Proteobacteria	Gammaproteobacteria	Gammaproteobacteria_Incertae_Sedis	Unknown_Family	Acidibacter
OTU000089	19	22	12	16	6	11	42	40	34	47	42	47	30	26	32	Acidobacteriota	Acidobacteriae	Acidobacteriales	Acidobacteriaceae_Subgroup_1	Acidipila
OTU000090	24	22	45	57	44	38	13	17	21	20	9	42	18	22	29	Acidobacteriota	Acidobacteriae	Acidobacteriales
OTU000091	43	33	51	12	8	5	31	50	40	33	23	32	19	12	25
OTU000092	20	4	4	19	24	23	26	50	46	29	18	19	28	40	58	Proteobacteria	Alphaproteobacteria	Micropepsales	Micropepsaceae
OTU000093	29	23	24	3	14	6	26	58	26	37	37	33	32	27	32	Bacteroidota	Bacteroidia	Chitinophagales	Chitinophagaceae	Puia
OTU000094	26	28	22	28	24	27	42	34	19	38	19	18	13	51	14	Chloroflexi	Anaerolineae	Anaerolineales	Anaerolineaceae
OTU000095	19	27	21	51	34	9	23	27	23	29	11	19	25	41	33	Bacteroidota	Bacteroidia	Sphingobacteriales	Sphingobacteriaceae	Mucilaginibacter
OTU000096	17	9	12	18	26	13	35	19	38	52	34	17	24	22	49	Proteobacteria	Alphaproteobacteria	Caulobacterales	Caulobacteraceae
OTU000097	2	5	4	13	15	6	22	33	14	42	21	30	32	75	69
OTU000098	10	4	8	9	3	7	23	49	36	46	27	39	29	33	58	Acidobacteriota	Acidobacteriae	Bryobacterales	Bryobacteraceae	Bryobacter
OTU000099	30	19	36	30	27	25	19	25	16	37	24	35	18	21	17	Verrucomicrobiota	Verrucomicrobiae	Chthoniobacterales	Chthoniobacteraceae	Candidatus_Udaeobacter
OTU000100	12	9	15	15	20	10	30	48	31	50	23	39	18	26	28	Acidobacteriota	Acidobacteriae	Acidobacteriales	Acidobacteriaceae_Subgroup_1	Edaphobacter
OTU000101	36	11	30	26	17	3	25	41	17	55	16	27	18	26	22
OTU000102	20	1	7	11	230	15	7	8	23	10	3	4	6	17	6	Proteobacteria	Alphaproteobacteria	Rhizobiales	Rhizobiaceae	Allorhizobium-Neorhizobium-Pararhizobium-Rhizobium
OTU000103	40	29	48	21	25	20	11	25	12	26	30	12	19	18	31	Planctomycetota	Planctomycetes	Gemmatales	Gemmataceae
OTU000104	18	18	17	18	28	23	27	41	26	20	32	25	26	20	25	Planctomycetota	Planctomycetes	Isosphaerales	Isosphaeraceae
OTU000105	7	8	6	8	3	10	32	42	34	62	28	41	11	25	45	Planctomycetota	Phycisphaerae	Tepidisphaerales	WD2101_soil_group
OTU000106	63	24	58	18	16	20	15	24	10	20	13	15	20	20	25	Planctomycetota	Planctomycetes	Gemmatales	Gemmataceae
OTU000107	32	17	29	20	20	30	12	18	20	27	26	20	19	33	36	Planctomycetota	Phycisphaerae	Tepidisphaerales	WD2101_soil_group
OTU000108	15	15	12	22	21	13	32	38	23	36	30	19	18	17	39	Proteobacteria	Gammaproteobacteria	WD260
OTU000109	8	16	13	9	5	5	35	50	38	37	24	32	29	16	31	Acidobacteriota	Acidobacteriae	Solibacterales	Solibacteraceae	Candidatus_Solibacter
OTU000110	33	8	5	34	26	38	23	24	24	28	23	15	18	12	34	Chloroflexi	AD3
OTU000111	15	17	21	18	28	14	34	33	21	27	24	21	30	18	23	Proteobacteria	Alphaproteobacteria	Rhizobiales	Beijerinckiaceae	Roseiarcus
OTU000112	37	25	39	22	28	21	10	21	17	24	25	18	21	22	13	Proteobacteria	Alphaproteobacteria	Elsterales
OTU000113	2	4	6	8	3	1	63	53	43	36	27	15	17	26	37	Acidobacteriota	Acidobacteriae	Acidobacteriales	Koribacteraceae	Candidatus_Koribacter
OTU000114	38	15	18	31	32	78	8	14	3	14	24	13	10	27	14	Proteobacteria	Gammaproteobacteria	Burkholderiales
OTU000115	4	6	9	6	8	7	33	37	40	32	17	29	29	34	45	Planctomycetota	Phycisphaerae	Tepidisphaerales	WD2101_soil_group
OTU000116	34	12	20	24	24	31	16	35	24	15	29	12	16	8	34	Acidobacteriota	Acidobacteriae	Subgroup_2
OTU000117	16	8	5	25	25	29	16	27	19	27	17	18	25	47	28	Proteobacteria	Alphaproteobacteria	Caulobacterales	Caulobacteraceae	Phenylobacterium
OTU000118	18	11	18	12	24	7	18	32	20	35	30	33	18	25	26	Actinobacteriota	Actinobacteria	Frankiales	Acidothermaceae	Acidothermus
OTU000119	14	8	22	21	15	17	19	19	21	28	45	26	41	17	12	Chloroflexi	Ktedonobacteria	Ktedonobacterales	Ktedonobacteraceae	HSB_OF53-F07
OTU000120	27	23	28	26	12	17	12	19	22	36	17	15	16	17	33	Actinobacteriota	Acidimicrobiia
OTU000121	41	26	38	13	14	14	18	16	16	15	22	31	15	14	25	Actinobacteriota	Actinobacteria	Catenulisporales	Catenulisporaceae	Catenulispora
OTU000122	21	14	20	34	20	26	21	15	19	39	19	31	12	8	18	Acidobacteriota	Acidobacteriae	Subgroup_2
OTU000123	10	8	6	8	20	17	27	43	39	34	24	33	9	23	13	Acidobacteriota	Blastocatellia	Blastocatellales	Blastocatellaceae	OLB17
OTU000124	28	18	28	10	12	17	20	18	40	31	32	31	11	6	7	Verrucomicrobiota	Verrucomicrobiae	Pedosphaerales	Pedosphaeraceae	Ellin516
OTU000125	34	22	27	22	29	21	8	13	6	17	17	15	13	34	29	Acidobacteriota	Acidobacteriae	Acidobacteriales	Acidobacteriaceae_Subgroup_1	Granulicella
OTU000126	23	21	25	18	16	9	24	14	28	37	22	17	16	14	22	Actinobacteriota	Acidimicrobiia	IMCC26256	bacterium_enrichment_culture_clone_auto73_4W
OTU000127	26	4	22	13	28	7	23	42	25	22	15	20	17	18	20	Proteobacteria	Gammaproteobacteria	Burkholderiales	Comamonadaceae
OTU000128	17	15	11	12	12	2	22	26	11	34	29	21	9	32	46	Actinobacteriota	Actinobacteria	Frankiales	Acidothermaceae	Acidothermus
OTU000129	9	11	13	17	10	16	23	38	27	25	21	16	16	18	33	Actinobacteriota	Acidimicrobiia	IMCC26256
OTU000130	11	17	9	17	12	8	23	34	30	31	16	25	23	18	18	Proteobacteria	Alphaproteobacteria	Sphingomonadales	Sphingomonadaceae	Sphingomonas
OTU000131	15	13	23	6	3	4	34	26	29	35	35	23	5	19	20	Chloroflexi	AD3
OTU000132	14	11	13	14	31	18	23	30	20	15	12	14	15	31	27	Myxococcota	Polyangia	Polyangiales	Polyangiaceae
OTU000133	5	33	18	17	11	9	29	21	35	19	5	14	19	20	32	Actinobacteriota	Actinobacteria	Frankiales	Frankiaceae	Jatrophihabitans
OTU000134	8	6	3	15	11	22	17	20	21	33	20	22	20	29	33	Proteobacteria	Alphaproteobacteria	Rhizobiales	Xanthobacteraceae	Pseudolabrys
OTU000135	14	11	12	21	4	15	20	29	16	27	20	21	25	17	26	Planctomycetota	Phycisphaerae	Tepidisphaerales	WD2101_soil_group
OTU000136	21	34	17	7	9	9	18	26	17	33	27	20	10	12	17	Proteobacteria	Alphaproteobacteria	Micropepsales	Micropepsaceae
OTU000137	4	2	3	10	8	5	15	22	18	11	9	13	45	46	65	Actinobacteriota	Actinobacteria	Frankiales	Geodermatophilaceae	Blastococcus
OTU000138	17	20	30	14	6	14	23	22	22	28	24	16	9	20	11	Acidobacteriota	Acidobacteriae	Subgroup_2
OTU000139	15	4	10	17	21	14	33	23	24	31	13	10	29	9	22	Actinobacteriota	Acidimicrobiia
OTU000140	19	16	28	59	51	59	2	8	4	0	8	6	6	1	6	Firmicutes	Bacilli	Bacillales	Bacillaceae	Bacillus	Bacillus_pocheonensis
OTU000141	12	11	16	2	7	11	29	22	22	39	50	22	7	8	13	Bacteroidota	Bacteroidia	Chitinophagales	Chitinophagaceae
OTU000142	17	12	8	9	8	4	23	35	21	45	21	21	15	16	14
OTU000143	19	27	35	22	16	7	17	10	30	2	2	6	30	34	12	Chloroflexi	Anaerolineae	RBG-13-54-9
OTU000144	20	9	9	10	4	6	24	20	22	14	19	9	32	20	49	Proteobacteria	Gammaproteobacteria	Burkholderiales	Comamonadaceae	Ramlibacter
OTU000145	21	11	29	18	10	13	19	16	14	12	25	30	18	21	10	Proteobacteria	Gammaproteobacteria	Burkholderiales
OTU000146	29	11	18	18	17	14	13	17	17	20	26	11	18	13	22	Acidobacteriota	Acidobacteriae	Solibacterales	Solibacteraceae	Candidatus_Solibacter
OTU000147	65	10	60	11	3	3	9	7	2	49	4	7	14	10	6
OTU000148	33	31	20	17	6	10	11	13	13	21	32	19	7	7	18	Chloroflexi	Ktedonobacteria	Ktedonobacterales	JG30-KF-AS9
OTU000149	17	17	18	13	15	5	25	29	19	16	26	14	9	8	14	Acidobacteriota	Acidobacteriae	Bryobacterales	Bryobacteraceae	Bryobacter
OTU000150	15	10	21	26	15	1	19	16	8	35	4	24	15	9	27	Bacteroidota	Bacteroidia	Sphingobacteriales	Sphingobacteriaceae	Mucilaginibacter
OTU000151	7	9	11	18	22	168	0	2	0	0	3	2	0	1	1	Firmicutes	Bacilli	Bacillales	Bacillaceae	Bacillus
OTU000152	15	5	7	15	15	9	19	24	14	27	6	20	18	24	25	Bacteroidota	Bacteroidia	Chitinophagales	Chitinophagaceae	Puia
OTU000153	21	20	19	6	13	6	24	24	20	26	17	15	12	14	6	Chloroflexi	Ktedonobacteria	Ktedonobacterales	Ktedonobacteraceae	HSB_OF53-F07
OTU000154	67	7	60	6	13	9	9	14	12	14	5	3	14	9	1	Crenarchaeota	Nitrososphaeria	Nitrosotaleales	Nitrosotaleaceae
OTU000155	11	13	5	8	5	7	16	26	21	36	22	16	11	11	29	Proteobacteria	Alphaproteobacteria	Rhizobiales	KF-JG30-B3
OTU000156	9	15	15	14	22	14	16	11	24	30	11	12	16	14	11	Actinobacteriota	Acidimicrobiia
OTU000157	10	15	14	34	24	20	16	14	20	16	11	19	4	7	10	Proteobacteria	Alphaproteobacteria	Rhizobiales	Beijerinckiaceae	Roseiarcus
OTU000158	14	39	18	10	11	11	12	10	13	16	14	9	11	21	24	Bacteroidota	Bacteroidia	Sphingobacteriales	Sphingobacteriaceae	Mucilaginibacter
OTU000159	16	23	10	10	9	6	18	18	25	25	11	19	5	21	15	Patescibacteria	Saccharimonadia	Saccharimonadales
OTU000160	23	13	6	27	19	35	2	4	10	40	22	5	6	6	12	Chloroflexi	Ktedonobacteria	Ktedonobacterales	Ktedonobacteraceae	HSB_OF53-F07
OTU000161	13	5	9	15	9	8	17	15	20	26	14	17	14	17	27	Acidobacteriota	Acidobacteriae	Bryobacterales	Bryobacteraceae	Bryobacter
OTU000162	14	2	3	12	25	10	17	33	38	12	8	13	13	10	14	Proteobacteria	Alphaproteobacteria	Rhizobiales	Devosiaceae	Devosia
OTU000163	6	7	16	15	14	11	20	15	18	20	15	18	17	13	19	Proteobacteria	Alphaproteobacteria	Rhizobiales	Xanthobacteraceae
OTU000164	9	11	13	7	5	7	20	20	26	24	14	25	14	9	20	Actinobacteriota	Acidimicrobiia	IMCC26256
OTU000165	24	10	18	21	12	19	5	7	19	15	23	15	15	8	11	Actinobacteriota	Actinobacteria	Frankiales	Acidothermaceae	Acidothermus
OTU000166	6	3	4	22	24	14	18	27	25	19	13	19	10	4	13	Proteobacteria	Alphaproteobacteria	Micropepsales	Micropepsaceae
OTU000167	13	12	21	7	10	8	11	17	25	20	12	14	15	15	21	Proteobacteria	Alphaproteobacteria	Rhizobiales	Xanthobacteraceae	Rhizobiales_bacterium_GAS113
OTU000168	3	0	7	14	20	8	22	26	17	11	6	8	18	26	34	Proteobacteria	Alphaproteobacteria	Acetobacterales	Acetobacteraceae
OTU000169	15	8	11	18	14	11	20	27	15	23	13	19	3	14	9	Proteobacteria	Gammaproteobacteria	Gammaproteobacteria_Incertae_Sedis	Unknown_Family	Acidibacter
OTU000170	8	6	14	8	12	17	21	22	36	25	15	7	12	10	6	Acidobacteriota	Acidobacteriae	Acidobacteriales
OTU000171	8	5	10	11	11	11	16	23	10	23	22	19	8	19	23
OTU000172	5	3	7	8	17	11	27	33	18	23	6	13	15	19	13	Proteobacteria	Alphaproteobacteria	Rhizobiales	Xanthobacteraceae
OTU000173	1	2	0	4	3	8	10	16	7	18	11	10	28	44	55	Actinobacteriota	Actinobacteria	Frankiales	Geodermatophilaceae
OTU000174	7	15	14	24	18	22	8	8	5	7	3	8	31	15	29	Chloroflexi	AD3
OTU000175	20	19	34	13	10	15	15	20	16	11	10	6	3	8	14	Proteobacteria	Alphaproteobacteria	Elsterales
OTU000176	10	15	10	4	11	11	22	26	11	24	22	20	7	4	15	Verrucomicrobiota	Verrucomicrobiae	Pedosphaerales	Pedosphaeraceae
OTU000177	12	14	5	12	7	12	19	21	30	19	10	17	11	7	13	Myxococcota	Polyangia	Polyangiales	Polyangiaceae	Pajaroellobacter
OTU000178	22	26	31	15	10	8	7	12	11	12	15	7	10	10	12	Chloroflexi	Ktedonobacteria	Ktedonobacterales	JG30-KF-AS9
OTU000179	1	0	0	0	0	179	1	0	0	20	0	3	1	0	0	Firmicutes	Bacilli	Bacillales	Bacillaceae	Bacillus
OTU000180	1	2	1	3	1	4	10	1	6	11	7	7	46	36	69	Gemmatimonadota	Gemmatimonadetes	Gemmatimonadales	Gemmatimonadaceae	Gemmatimonas
OTU000181	13	5	17	4	13	7	12	12	22	22	12	14	12	14	23	Actinobacteriota	Thermoleophilia	Solirubrobacterales	Solirubrobacteraceae
OTU000182	2	4	6	6	8	5	27	17	29	28	16	19	13	7	14	Actinobacteriota	Thermoleophilia	Gaiellales
OTU000183	21	24	21	11	17	15	9	4	11	10	14	15	13	12	3	Acidobacteriota	Acidobacteriae	Subgroup_2
OTU000184	1	0	4	40	13	2	28	12	28	1	0	0	34	25	12	Bdellovibrionota	Bdellovibrionia	Bdellovibrionales	Bdellovibrionaceae	Bdellovibrio
OTU000185	36	43	74	2	3	0	5	4	8	3	8	6	2	0	5	Firmicutes	Bacilli	Alicyclobacillales	Alicyclobacillaceae	Tumebacillus
OTU000186	23	15	20	10	25	15	10	14	14	4	11	16	9	6	4	Verrucomicrobiota	Verrucomicrobiae	Pedosphaerales	Pedosphaeraceae	ADurbBin063-1
OTU000187	6	5	0	8	11	7	12	20	24	19	13	13	18	12	26	Actinobacteriota	Thermoleophilia	Gaiellales
OTU000188	29	16	4	12	28	7	7	7	8	4	3	7	23	19	18	Proteobacteria	Alphaproteobacteria	Rhizobiales	Rhizobiaceae	Mesorhizobium
OTU000189	1	3	1	10	16	7	18	26	25	15	10	16	13	15	11	Actinobacteriota	Acidimicrobiia	IMCC26256
OTU000190	4	4	6	12	5	1	9	17	15	30	14	9	11	20	26	Patescibacteria	Parcubacteria	Candidatus_Kaiserbacteria
OTU000191	15	8	8	26	15	11	19	21	10	6	3	2	16	3	18	Patescibacteria	Saccharimonadia	Saccharimonadales
OTU000192	6	2	11	3	19	12	18	17	19	12	11	14	10	13	13	Myxococcota	Polyangia	Polyangiales	Polyangiaceae	Pajaroellobacter
OTU000193	21	12	12	15	13	14	5	7	11	13	6	4	17	13	17	Verrucomicrobiota	Verrucomicrobiae	Chthoniobacterales	Xiphinematobacteraceae	Candidatus_Xiphinematobacter
OTU000194	12	12	19	16	19	17	12	4	5	16	9	11	6	6	14	Verrucomicrobiota	Verrucomicrobiae	Chthoniobacterales	Chthoniobacteraceae	Candidatus_Udaeobacter
OTU000195	28	8	31	24	7	9	5	2	14	19	0	16	10	5	0	Crenarchaeota	Nitrososphaeria	Group_11c
OTU000196	2	5	1	5	2	18	17	31	17	2	21	18	11	25	2	Proteobacteria	Gammaproteobacteria	Enterobacterales	Enterobacteriaceae	Plesiomonas	Plesiomonas_shigelloides
OTU000197	17	4	6	9	6	4	19	17	22	18	10	17	13	4	10	Proteobacteria	Alphaproteobacteria	Rhizobiales	Rhizobiaceae	Mesorhizobium	Mesorhizobium_huakuii
OTU000198	0	1	3	8	6	3	22	31	27	16	16	10	4	13	14	Myxococcota	Polyangia	Haliangiales	Haliangiaceae	Haliangium
OTU000199	6	0	2	11	15	22	6	10	17	6	13	7	10	28	17	Proteobacteria	Alphaproteobacteria	Rhizobiales	Labraceae	Labrys	Labrys_miyagiensis
OTU000200	3	0	2	6	6	11	4	1	3	22	5	98	1	2	4	Verrucomicrobiota	Verrucomicrobiae	Chthoniobacterales	Chthoniobacteraceae	Candidatus_Udaeobacter
OTU000201	13	9	15	6	15	7	13	11	22	9	13	7	10	5	9	Proteobacteria	Gammaproteobacteria	Burkholderiales	Sutterellaceae
OTU000202	2	1	7	4	4	4	5	10	5	2	6	3	19	35	57	Acidobacteriota	Acidobacteriae	Solibacterales	Solibacteraceae	Candidatus_Solibacter
OTU000203	1	1	0	6	8	4	26	27	22	11	9	3	8	10	26	Verrucomicrobiota	Verrucomicrobiae	Pedosphaerales	Pedosphaeraceae	Ellin516
OTU000204	8	2	2	12	21	14	16	4	7	8	11	17	7	11	22	Proteobacteria	Alphaproteobacteria	Caulobacterales	Caulobacteraceae
OTU000205	30	14	13	9	11	15	0	5	2	4	38	8	1	8	3	Proteobacteria	Gammaproteobacteria	Xanthomonadales	Rhodanobacteraceae	Dyella
OTU000206	10	1	5	7	5	5	26	25	19	6	11	7	15	5	12	Proteobacteria	Gammaproteobacteria	Burkholderiales	Nitrosomonadaceae	Ellin6067
OTU000207	7	6	10	3	8	5	12	14	14	15	7	10	6	19	23	Bacteroidota	Bacteroidia	Chitinophagales	Chitinophagaceae	Puia
OTU000208	5	1	0	1	3	2	1	4	2	2	3	4	17	16	97	Patescibacteria	Parcubacteria	Candidatus_Adlerbacteria
OTU000209	14	11	14	21	21	17	4	2	2	7	10	2	9	9	15	Planctomycetota	Planctomycetes	Gemmatales	Gemmataceae
OTU000210	2	4	4	27	21	8	31	5	12	4	2	3	19	10	6	Proteobacteria	Gammaproteobacteria	Burkholderiales	Chitinibacteraceae
OTU000211	2	2	3	4	3	3	11	34	29	18	10	14	9	5	9	Acidobacteriota	Vicinamibacteria	Vicinamibacterales
OTU000212	20	9	15	20	11	9	4	11	4	9	3	4	14	9	14	Planctomycetota	Planctomycetes	Gemmatales	Gemmataceae
OTU000213	12	1	3	1	6	2	15	16	20	27	7	18	4	7	16	Actinobacteriota	Thermoleophilia	Gaiellales
OTU000214	9	8	18	5	6	3	11	15	19	19	8	12	9	3	9
OTU000215	2	1	0	7	4	10	16	14	16	13	11	22	11	9	17	Proteobacteria	Alphaproteobacteria	Micropepsales	Micropepsaceae
OTU000216	6	9	10	3	2	8	29	31	13	21	4	9	3	4	1	Patescibacteria	Saccharimonadia	Saccharimonadales	LWQ8
OTU000217	9	3	13	10	6	9	16	13	16	14	15	15	10	1	2	Proteobacteria	Alphaproteobacteria
OTU000218	20	0	31	10	4	4	10	12	7	24	12	5	7	3	1	Crenarchaeota	Nitrososphaeria	Nitrosotaleales	Nitrosotaleaceae
OTU000219	17	12	6	4	6	5	12	14	14	5	10	9	14	9	12	Acidobacteriota	Acidobacteriae	Bryobacterales	Bryobacteraceae	Bryobacter
OTU000220	1	3	1	7	0	2	17	18	8	20	20	13	10	12	15
OTU000221	7	6	5	9	2	3	13	14	19	15	10	15	9	10	9	Actinobacteriota	Thermoleophilia	Gaiellales
OTU000222	17	0	3	7	9	1	10	18	15	15	5	9	33	0	2	Bacteroidota	Bacteroidia	Flavobacteriales	Flavobacteriaceae	Flavobacterium
OTU000223	1	6	3	10	19	12	14	8	9	14	10	13	11	5	9	Proteobacteria	Alphaproteobacteria	Caulobacterales	Caulobacteraceae
OTU000224	9	6	9	11	7	9	12	17	12	20	3	7	4	6	12	Actinobacteriota	Acidimicrobiia
OTU000225	11	3	7	9	12	34	1	0	1	0	0	1	9	9	46	Patescibacteria	Saccharimonadia	Saccharimonadales
OTU000226	2	0	1	10	67	2	11	8	19	2	4	4	2	4	6	Bdellovibrionota	Bdellovibrionia	Bdellovibrionales	Bdellovibrionaceae	Bdellovibrio
OTU000227	5	4	2	8	4	7	16	19	10	10	13	8	9	8	17	Acidobacteriota	Vicinamibacteria	Vicinamibacterales
OTU000228	6	4	10	11	14	8	10	9	6	5	14	8	5	7	22	Proteobacteria	Alphaproteobacteria
OTU000229	5	7	7	6	2	6	8	13	13	14	2	9	10	22	13	Bacteroidota	Bacteroidia	Sphingobacteriales	Sphingobacteriaceae	Mucilaginibacter
OTU000230	2	8	8	14	4	3	12	14	19	19	7	5	6	5	11	Proteobacteria	Alphaproteobacteria	Reyranellales	Reyranellaceae	Reyranella
OTU000231	3	0	0	19	9	8	21	16	17	7	2	6	7	6	14	Patescibacteria	Saccharimonadia	Saccharimonadales	LWQ8
OTU000232	7	1	3	1	2	1	10	6	5	27	4	13	13	19	22	Planctomycetota	Phycisphaerae	Tepidisphaerales	WD2101_soil_group
OTU000233	17	14	14	16	5	4	8	10	8	10	12	8	4	1	3	Acidobacteriota	Acidobacteriae	Solibacterales	Solibacteraceae	Candidatus_Solibacter
OTU000234	32	12	20	6	6	0	1	3	12	8	2	7	6	13	5	Actinobacteriota	Actinobacteria	Catenulisporales	Actinospicaceae	Actinospica	Actinospica_robiniae
OTU000235	4	2	1	8	2	1	8	19	6	16	11	9	7	24	13	Planctomycetota	Phycisphaerae	Tepidisphaerales	WD2101_soil_group
OTU000236	4	4	12	6	7	5	10	7	17	32	4	8	5	3	7
OTU000237	0	1	0	0	0	0	24	31	13	12	10	4	9	15	12	Patescibacteria	Saccharimonadia	Saccharimonadales	WWH38
OTU000238	1	5	10	6	9	8	14	11	5	14	12	21	6	0	8	Planctomycetota	Planctomycetes	Pirellulales	Pirellulaceae
OTU000239	6	15	10	9	5	4	11	25	11	11	9	7	3	1	1	Actinobacteriota	Acidimicrobiia
OTU000240	3	3	2	4	8	6	8	15	11	8	6	9	15	12	17	Actinobacteriota	Actinobacteria	Frankiales	Sporichthyaceae
OTU000241	1	0	1	6	5	0	3	8	4	10	6	16	12	19	36	Bacteroidota	Bacteroidia	Sphingobacteriales	Sphingobacteriaceae	Mucilaginibacter
OTU000242	3	2	1	16	9	21	9	8	5	6	9	4	9	5	19	Acidobacteriota	Acidobacteriae	Subgroup_2
OTU000243	12	6	13	7	5	7	4	9	6	5	2	9	22	1	18	Chloroflexi	AD3
OTU000244	5	11	4	7	7	4	5	18	8	20	8	7	9	4	8	Patescibacteria	Saccharimonadia	Saccharimonadales	LWQ8
OTU000245	4	3	5	4	6	7	8	15	13	22	4	9	7	6	12	Verrucomicrobiota	Verrucomicrobiae	Pedosphaerales	Pedosphaeraceae	Ellin516
OTU000246	5	3	1	5	8	3	4	26	13	12	14	4	8	8	9	Proteobacteria	Alphaproteobacteria	Reyranellales	Reyranellaceae	Reyranella
OTU000247	7	9	19	8	12	3	9	12	6	13	5	7	5	4	2
OTU000248	1	0	1	7	3	2	17	25	8	3	20	10	4	3	17	Verrucomicrobiota	Verrucomicrobiae	Pedosphaerales	Pedosphaeraceae
OTU000249	0	1	1	8	12	7	16	10	13	7	1	8	8	8	20	Gemmatimonadota	Gemmatimonadetes	Gemmatimonadales	Gemmatimonadaceae	Gemmatimonas
OTU000250	10	8	8	6	11	4	11	12	12	8	8	5	4	4	9	Proteobacteria	Gammaproteobacteria	JG36-TzT-191
OTU000251	20	1	22	7	6	5	2	4	10	12	8	6	12	4	1	Crenarchaeota	Nitrososphaeria	Group_11c
OTU000252	3	4	6	3	1	2	14	12	7	23	16	16	4	4	4	Acidobacteriota	Acidobacteriae	Solibacterales	Solibacteraceae	Candidatus_Solibacter
OTU000253	13	6	14	5	8	8	10	11	4	10	9	6	3	4	8
OTU000254	3	4	7	7	3	8	11	7	4	5	18	8	7	10	15	Acidobacteriota	Acidobacteriae	Acidobacteriales	Acidobacteriaceae_Subgroup_1	Granulicella
OTU000255	2	1	0	7	16	7	1	36	12	4	4	6	9	5	7	Proteobacteria	Alphaproteobacteria	Rhizobiales	Beijerinckiaceae	Rhodoblastus
OTU000256	6	7	7	7	4	5	10	17	5	9	8	13	5	4	9	Acidobacteriota	Acidobacteriae	Solibacterales	Solibacteraceae	Candidatus_Solibacter
OTU000257	3	4	3	9	21	10	0	2	0	2	4	7	13	14	19	Proteobacteria	Alphaproteobacteria	Rhizobiales
OTU000258	5	5	8	6	16	9	2	0	12	1	0	1	13	21	12	Chloroflexi
OTU000259	8	5	18	3	5	10	12	8	3	11	10	7	2	3	5	Actinobacteriota	Actinobacteria	Frankiales	Acidothermaceae	Acidothermus
OTU000260	5	1	4	11	6	6	13	15	12	7	8	4	4	3	11	Chloroflexi	TK10
OTU000261	8	9	9	10	3	9	2	7	15	7	7	2	6	7	8	Actinobacteriota	Acidimicrobiia
OTU000262	2	2	1	4	7	3	3	6	5	8	8	8	17	15	20	Acidobacteriota	Acidobacteriae	Acidobacteriales
OTU000263	0	1	1	1	11	0	9	14	20	8	7	5	6	8	17	Acidobacteriota	Acidobacteriae	Acidobacteriales	Koribacteraceae	Candidatus_Koribacter
OTU000264	6	0	5	13	4	1	7	18	6	5	5	9	10	5	13	Verrucomicrobiota	Verrucomicrobiae	Chthoniobacterales	Chthoniobacteraceae	Chthoniobacter
OTU000265	7	4	1	11	13	4	5	9	7	3	6	5	12	12	7	Verrucomicrobiota	Verrucomicrobiae	Chthoniobacterales	Chthoniobacteraceae	Chthoniobacter
OTU000266	7	1	11	4	10	10	7	5	5	13	5	8	7	6	7	Planctomycetota	Planctomycetes	Planctomycetales	Gimesiaceae
OTU000267	3	0	2	0	0	0	1	0	0	4	1	1	7	86	1	Cyanobacteria	Cyanobacteriia	Chloroplast
OTU000268	14	7	6	5	14	4	2	2	9	0	0	0	8	9	26	Crenarchaeota	Bathyarchaeia
OTU000269	0	0	2	5	4	3	7	3	9	12	5	9	13	7	26
OTU000270	1	1	1	4	11	4	10	14	3	16	8	6	7	6	13	Elusimicrobiota	Elusimicrobia	Lineage_IV
OTU000271	7	8	5	6	3	3	6	5	10	10	6	4	8	8	15	Actinobacteriota	Acidimicrobiia	IMCC26256
OTU000272	5	3	3	1	0	0	23	20	6	25	5	5	2	5	1	Chloroflexi	AD3
OTU000273	9	3	12	7	4	2	4	4	12	16	7	4	4	9	7	Gemmatimonadota	Gemmatimonadetes	Gemmatimonadales	Gemmatimonadaceae
OTU000274	17	14	16	18	15	6	2	1	0	6	0	4	1	1	3	Proteobacteria	Gammaproteobacteria	Enterobacterales	Enterobacteriaceae	Salmonella
OTU000275	1	2	4	12	3	8	9	11	6	5	3	2	6	12	19	Verrucomicrobiota	Verrucomicrobiae	Verrucomicrobiales	Verrucomicrobiaceae
OTU000276	3	4	6	7	16	11	4	6	3	3	6	6	8	7	13	Actinobacteriota	Actinobacteria	Frankiales	Acidothermaceae	Acidothermus
OTU000277	0	6	8	7	3	0	16	12	5	15	6	12	2	3	7	Chloroflexi	Ktedonobacteria	Ktedonobacterales	Ktedonobacteraceae	1921-02-01
OTU000278	1	0	1	0	3	2	12	14	6	11	19	8	9	7	9	Proteobacteria	Alphaproteobacteria	Sphingomonadales	Sphingomonadaceae	Sphingomonas
OTU000279	0	1	0	8	46	3	5	1	7	2	2	1	1	22	2	Proteobacteria	Gammaproteobacteria	Burkholderiales	Burkholderiaceae	Burkholderia-Caballeronia-Paraburkholderia	Burkholderia_sp_RK1025
OTU000280	2	1	4	5	10	2	11	13	26	7	1	5	4	6	4	Proteobacteria	Alphaproteobacteria	Micropepsales	Micropepsaceae
OTU000281	2	2	11	1	7	4	10	9	5	7	22	9	5	1	6	Acidobacteriota	Acidobacteriae	Solibacterales	Solibacteraceae	Candidatus_Solibacter
OTU000282	8	7	4	8	9	8	2	7	12	4	8	5	4	4	11	Proteobacteria	Alphaproteobacteria	Elsterales
OTU000283	18	9	11	1	3	2	6	8	7	12	11	1	2	2	7	Acidobacteriota	Acidobacteriae	Bryobacterales	Bryobacteraceae	Bryobacter
OTU000284	3	2	2	3	6	1	17	8	9	13	13	6	7	6	3	Chloroflexi	Ktedonobacteria	Ktedonobacterales	Ktedonobacteraceae	HSB_OF53-F07
OTU000285	2	0	0	13	9	11	8	9	7	7	0	3	13	6	11	Bacteroidota	Bacteroidia	Chitinophagales	Chitinophagaceae	Edaphobaculum
OTU000286	0	0	0	1	0	2	44	24	1	17	1	4	1	1	2	Patescibacteria	Saccharimonadia	Saccharimonadales
OTU000287	7	7	10	5	3	4	10	4	7	6	9	5	11	8	2	Proteobacteria	Alphaproteobacteria	Acetobacterales	Acetobacteraceae
OTU000288	20	18	18	3	5	3	3	3	2	0	3	5	5	4	6	Proteobacteria	Alphaproteobacteria
OTU000289	11	5	7	3	5	3	3	4	5	7	11	1	10	16	7	Gemmatimonadota	Gemmatimonadetes	Gemmatimonadales	Gemmatimonadaceae	Gemmatimonas
OTU000290	8	1	5	3	5	2	9	8	11	9	4	6	9	6	11	Proteobacteria	Alphaproteobacteria	Elsterales
OTU000291	1	4	0	0	0	0	32	21	1	28	2	2	0	0	6	Patescibacteria	Parcubacteria
OTU000292	7	5	2	1	6	4	12	14	8	8	9	3	12	3	3	Gemmatimonadota	Gemmatimonadetes	Gemmatimonadales	Gemmatimonadaceae
OTU000293	8	2	8	9	10	0	8	9	10	10	11	4	4	1	3	Proteobacteria	Gammaproteobacteria	Steroidobacterales	Steroidobacteraceae
OTU000294	0	2	1	9	13	5	8	10	7	9	2	9	2	11	8	Proteobacteria	Alphaproteobacteria	Azospirillales	Inquilinaceae	Inquilinus
OTU000295	4	7	5	3	2	7	3	8	11	6	5	11	7	8	8	Actinobacteriota	Acidimicrobiia	IMCC26256
OTU000296	0	1	1	1	1	0	8	13	11	12	9	11	11	5	11	Gemmatimonadota	Gemmatimonadetes	Gemmatimonadales	Gemmatimonadaceae	Gemmatimonas
OTU000297	0	0	1	1	1	0	5	3	4	3	4	6	10	11	44	Myxococcota	Myxococcia	Myxococcales	Anaeromyxobacteraceae	Anaeromyxobacter
OTU000298	0	1	3	11	13	12	10	12	6	5	4	0	7	5	4	Gemmatimonadota	Gemmatimonadetes	Gemmatimonadales	Gemmatimonadaceae
OTU000299	8	6	9	7	5	4	10	7	7	9	9	1	1	5	4	Chloroflexi	Ktedonobacteria	Ktedonobacterales	Ktedonobacteraceae	HSB_OF53-F07
OTU000300	6	36	3	4	0	1	4	7	5	4	4	2	6	2	7	Bacteroidota	Bacteroidia	Sphingobacteriales	Sphingobacteriaceae	Mucilaginibacter
OTU000301	5	0	1	1	0	1	1	7	4	7	6	10	6	19	22	Proteobacteria	Alphaproteobacteria	Acetobacterales	Acetobacteraceae	Acidiphilium
OTU000302	1	2	2	2	4	0	12	4	9	17	11	3	7	5	10	Chloroflexi	Ktedonobacteria	Ktedonobacterales	JG30-KF-AS9
OTU000303	19	1	19	9	1	0	4	2	3	11	9	6	3	2	0	Crenarchaeota	Nitrososphaeria	Group_11c
OTU000304	2	0	0	0	2	0	3	10	16	8	7	4	10	9	18	Actinobacteriota	Thermoleophilia	Gaiellales
OTU000305	5	1	0	6	4	1	7	10	12	14	7	12	1	1	8	Gemmatimonadota	Gemmatimonadetes	Gemmatimonadales	Gemmatimonadaceae
OTU000306	19	1	19	13	2	13	6	0	3	2	1	3	5	0	1	Crenarchaeota	Nitrososphaeria	Group_11c
OTU000307	1	0	0	14	4	5	4	9	11	9	6	5	6	7	7	Proteobacteria	Alphaproteobacteria	Acetobacterales	Acetobacteraceae
OTU000308	0	1	3	2	3	2	8	10	10	4	1	5	8	19	11	Planctomycetota	Phycisphaerae	Tepidisphaerales	WD2101_soil_group
OTU000309	0	0	0	2	6	4	10	11	4	12	13	3	3	6	13	Patescibacteria	Parcubacteria	Candidatus_Kaiserbacteria
OTU000310	3	6	10	3	3	5	8	5	8	12	2	6	6	4	6	Proteobacteria	Alphaproteobacteria	Rhizobiales	Xanthobacteraceae	Rhizobiales_bacterium_GAS113
OTU000311	5	1	5	3	5	5	9	10	4	9	5	9	7	3	6	Actinobacteriota	Thermoleophilia	Solirubrobacterales	Solirubrobacteraceae
OTU000312	9	11	13	2	6	1	4	4	10	4	5	8	1	6	2	Actinobacteriota	Actinobacteria
OTU000313	3	5	0	5	1	4	3	9	5	15	9	5	8	8	5	Acidobacteriota	Acidobacteriae	Acidobacteriales	Acidobacteriaceae_Subgroup_1
OTU000314	3	2	1	2	2	2	9	5	2	2	3	5	13	20	14	Bdellovibrionota	Oligoflexia	0319-6G20
OTU000315	0	0	0	0	3	3	18	17	10	11	3	1	5	5	8	Planctomycetota	Phycisphaerae	Tepidisphaerales	CPla-3_termite_group
OTU000316	15	9	10	6	4	6	3	6	8	2	4	2	3	3	2	Patescibacteria	Parcubacteria	Candidatus_Kaiserbacteria
OTU000317	0	1	0	4	12	8	10	1	7	24	2	4	0	9	1	Cyanobacteria	Cyanobacteriia	Chloroplast
OTU000318	3	3	4	3	1	10	6	5	2	14	6	10	5	4	6	Actinobacteriota	Thermoleophilia	Gaiellales
OTU000319	2	4	2	5	5	3	12	8	8	5	6	7	3	9	1	Acidobacteriota	Vicinamibacteria	Vicinamibacterales
OTU000320	1	1	3	1	11	9	8	11	7	1	5	5	5	8	3	Planctomycetota	Planctomycetes	Pirellulales	Pirellulaceae
OTU000321	3	7	4	5	2	1	12	5	8	5	4	3	10	6	3	Proteobacteria	Gammaproteobacteria	Burkholderiales	TRA3-20
OTU000322	3	4	8	2	4	4	2	6	4	13	6	14	1	2	4	Chloroflexi	Ktedonobacteria	Ktedonobacterales	Ktedonobacteraceae	HSB_OF53-F07
OTU000323	0	1	1	5	2	3	13	18	8	2	5	7	2	6	4	Gemmatimonadota	Gemmatimonadetes	Gemmatimonadales	Gemmatimonadaceae	Gemmatimonas
OTU000324	1	14	4	14	7	15	0	0	0	0	2	0	2	9	9	Nitrospirota	4-29-1
OTU000325	0	0	6	6	6	5	9	5	5	14	3	2	5	2	9	Chloroflexi	Ktedonobacteria	Ktedonobacterales	Ktedonobacteraceae	HSB_OF53-F07
OTU000326	7	14	16	4	1	6	0	2	2	4	9	2	3	4	3	Planctomycetota	Planctomycetes	Gemmatales	Gemmataceae
OTU000327	9	9	5	4	2	2	1	9	8	12	5	4	2	1	3	Acidobacteriota	Acidobacteriae	Subgroup_2
OTU000328	7	10	6	3	2	3	2	7	8	9	3	9	3	1	3	Chloroflexi	JG30-KF-CM66
OTU000329	2	1	5	4	10	1	4	4	7	4	3	11	6	3	10	Actinobacteriota	Acidimicrobiia	IMCC26256
OTU000330	1	2	4	2	7	2	12	10	12	4	3	3	8	1	4	SAR324_cladeMarine_group_B	Candidatus_Nitrosoarchaeum_limnia_SFB1
OTU000331	0	6	0	0	1	1	0	3	1	15	0	9	13	16	10	Proteobacteria	Gammaproteobacteria	Vibrionales	Vibrionaceae	Vibrio	Vibrio_ponticus
OTU000332	3	4	6	6	5	1	5	3	4	13	11	4	4	3	2	Proteobacteria	Alphaproteobacteria	Elsterales
OTU000333	8	1	4	5	3	2	4	6	6	7	3	9	2	3	11	Actinobacteriota	Actinobacteria	Propionibacteriales	Nocardioidaceae	Marmoricola
OTU000334	1	8	6	3	5	2	2	4	10	7	2	5	2	4	12	Actinobacteriota	Acidimicrobiia
OTU000335	13	2	13	6	4	2	3	3	7	6	5	2	3	0	3	Verrucomicrobiota	Verrucomicrobiae	Pedosphaerales	Pedosphaeraceae
OTU000336	3	8	1	39	5	5	0	0	1	3	0	0	1	3	3	Proteobacteria	Gammaproteobacteria	Burkholderiales	Gallionellaceae
OTU000337	2	4	1	2	0	7	2	8	7	12	6	6	3	5	7	Acidobacteriota	Acidobacteriae
OTU000338	7	6	6	3	0	0	8	10	6	13	5	4	1	2	0
OTU000339	2	1	2	5	3	3	11	4	9	3	5	10	3	6	4	Planctomycetota	Planctomycetes	Isosphaerales	Isosphaeraceae
OTU000340	0	5	8	4	1	0	8	7	3	9	5	9	4	3	5	Planctomycetota	Planctomycetes	Pirellulales	Pirellulaceae
OTU000341	0	3	2	0	6	5	6	14	6	4	10	5	3	1	6	Verrucomicrobiota	Verrucomicrobiae	Opitutales	Opitutaceae
OTU000342	0	0	1	2	4	0	10	8	9	10	4	3	4	6	10	Bacteroidota	Bacteroidia	Chitinophagales	Chitinophagaceae	Edaphobaculum
OTU000343	3	8	7	0	1	0	13	6	4	5	8	7	7	0	2	Chloroflexi	Ktedonobacteria	Ktedonobacterales	Ktedonobacteraceae
OTU000344	6	7	3	1	5	0	7	3	1	5	8	7	5	10	3	Actinobacteriota	Actinobacteria	Frankiales	Acidothermaceae	Acidothermus
OTU000345	4	3	6	8	5	2	6	3	7	8	3	8	5	0	3	Proteobacteria	Alphaproteobacteria	Rhizobiales	Rhizobiales_Incertae_Sedis	Bauldia
OTU000346	0	0	0	0	1	0	6	3	6	1	1	3	9	10	30	Gemmatimonadota	Gemmatimonadetes	Gemmatimonadales	Gemmatimonadaceae	Gemmatimonas
OTU000347	2	3	5	15	7	9	3	2	2	0	5	3	2	0	12
OTU000348	0	0	0	3	3	2	4	6	10	2	3	3	9	10	15	Myxococcota	Polyangia	Polyangiales	BIrii41
OTU000349	0	0	3	4	7	1	8	6	1	8	6	7	4	5	9	Planctomycetota	Planctomycetes	Isosphaerales	Isosphaeraceae
OTU000350	2	2	1	7	17	3	0	0	1	1	0	2	6	7	20	Actinobacteriota	Actinobacteria	Micrococcales	Microbacteriaceae	Gryllotalpicola
OTU000351	5	2	5	8	5	4	6	1	3	5	6	13	3	0	3	Myxococcota	bacteriap25
OTU000352	0	0	1	1	5	0	3	4	7	4	4	7	7	12	14	Planctomycetota	Planctomycetes	Isosphaerales	Isosphaeraceae
OTU000353	0	0	1	1	3	2	3	5	7	4	7	8	3	10	14	Planctomycetota	Planctomycetes	Isosphaerales	Isosphaeraceae
OTU000354	2	1	2	0	1	1	6	8	22	3	0	2	9	5	5	Bacteroidota	Bacteroidia	Flavobacteriales	Flavobacteriaceae	Flavobacterium	Flavobacterium_succinicans
OTU000355	5	4	11	0	0	1	2	5	11	10	6	7	1	1	3	Proteobacteria	Gammaproteobacteria	JG36-TzT-191
OTU000356	1	1	1	4	4	2	10	8	3	2	4	8	8	2	9	Myxococcota	Polyangia	Polyangiales	Polyangiaceae	Pajaroellobacter
OTU000357	2	5	7	3	4	4	6	7	8	6	4	1	2	0	8	Planctomycetota	Planctomycetes	Gemmatales	Gemmataceae
OTU000358	6	1	3	8	5	2	3	5	1	11	4	4	5	6	2	Actinobacteriota	Acidimicrobiia
OTU000359	0	0	0	1	2	3	3	13	12	2	1	7	7	12	3	Verrucomicrobiota	Verrucomicrobiae	Pedosphaerales	Pedosphaeraceae
OTU000360	1	4	1	6	2	1	8	11	5	5	3	4	5	5	5	Proteobacteria	Gammaproteobacteria	Burkholderiales	Comamonadaceae
OTU000361	3	3	5	1	1	2	9	7	9	9	3	7	1	0	5	Verrucomicrobiota	Chlamydiae	Chlamydiales	cvE6
OTU000362	1	1	0	1	26	1	3	1	4	0	2	6	3	8	8	Proteobacteria	Alphaproteobacteria	Rhizobiales	Rhizobiaceae	Allorhizobium-Neorhizobium-Pararhizobium-Rhizobium
OTU000363	2	8	1	1	1	2	11	13	6	6	9	0	1	1	3	Chloroflexi	Ktedonobacteria
OTU000364	5	2	3	5	4	3	6	3	3	8	7	4	4	7	1	Planctomycetota	Phycisphaerae	Tepidisphaerales	WD2101_soil_group
OTU000365	4	4	8	0	0	3	1	8	5	4	4	1	7	2	14
OTU000366	2	1	0	5	1	0	10	5	6	6	2	9	2	6	10	Planctomycetota	Phycisphaerae	Tepidisphaerales	WD2101_soil_group
OTU000367	1	3	0	10	4	3	0	0	0	3	0	0	37	2	2	Proteobacteria	Gammaproteobacteria	Burkholderiales	Hydrogenophilaceae	Thiobacillus
OTU000368	0	1	0	0	0	0	13	20	12	2	0	0	11	4	1	Bacteroidota	Bacteroidia	Sphingobacteriales	Sphingobacteriaceae	Mucilaginibacter
OTU000369	4	10	0	3	1	2	5	3	4	5	6	3	2	5	11	Acidobacteriota	Acidobacteriae	Subgroup_2
OTU000370	15	2	31	3	0	0	0	2	1	4	2	2	2	0	0	Crenarchaeota	Nitrososphaeria	Group_11c
OTU000371	4	2	1	12	8	15	1	1	1	0	1	0	1	12	5	Proteobacteria	Gammaproteobacteria	Burkholderiales	Burkholderiaceae	Burkholderia-Caballeronia-Paraburkholderia
OTU000372	2	1	4	5	2	0	5	3	7	15	5	5	1	3	5	Planctomycetota	Planctomycetes	Gemmatales	Gemmataceae
OTU000373	3	1	0	6	1	2	4	8	4	7	8	2	1	1	15	Proteobacteria	Gammaproteobacteria	KF-JG30-C25
OTU000374	1	0	0	0	2	1	8	12	14	3	2	2	4	3	11	Planctomycetota	Planctomycetes	Gemmatales	Gemmataceae
OTU000375	0	0	0	0	3	1	5	10	10	10	4	7	7	4	2	Chloroflexi	Ktedonobacteria	Ktedonobacterales	JG30-KF-AS9
OTU000376	1	0	0	2	1	3	10	7	2	10	2	4	9	3	9	Myxococcota	Polyangia	Polyangiales
OTU000377	0	0	1	8	12	6	10	7	0	5	2	5	3	3	1	Methylomirabilota	Methylomirabilia	Rokubacteriales
OTU000378	3	1	5	2	8	5	4	5	9	6	5	5	1	1	2
OTU000379	0	2	0	20	7	1	9	5	5	1	2	1	3	1	4	Proteobacteria	Gammaproteobacteria	Burkholderiales	Oxalobacteraceae	Noviherbaspirillum
OTU000380	3	0	1	4	4	10	5	5	12	3	5	5	0	2	2	Patescibacteria	Parcubacteria	Candidatus_Kaiserbacteria
OTU000381	1	1	3	2	7	9	7	8	4	9	0	1	2	4	3	Actinobacteriota	Thermoleophilia	Gaiellales
OTU000382	4	3	1	5	1	0	4	8	11	4	2	2	4	4	8	Proteobacteria	Gammaproteobacteria	Burkholderiales	Nitrosomonadaceae	MND1
OTU000383	1	9	2	5	2	3	2	3	1	5	9	3	2	3	11	Acidobacteriota	Acidobacteriae	Subgroup_2
OTU000384	0	1	0	6	10	4	2	4	4	0	1	0	11	6	11	Actinobacteriota	Actinobacteria	Micrococcales	Microbacteriaceae
OTU000385	1	5	2	0	2	2	2	11	3	9	2	11	1	6	2	Bacteroidota	Bacteroidia	Sphingobacteriales	Sphingobacteriaceae	Mucilaginibacter
OTU000386	2	3	5	3	1	4	10	4	8	6	4	2	4	2	1	Acidobacteriota	Vicinamibacteria	Vicinamibacterales	Vicinamibacteraceae
OTU000387	9	7	7	1	5	5	0	2	0	5	1	5	6	2	4	Gemmatimonadota	Gemmatimonadetes	Gemmatimonadales	Gemmatimonadaceae	Roseisolibacter
OTU000388	1	5	9	7	2	2	14	0	2	7	4	2	0	2	2	Cyanobacteria	Vampirivibrionia	Obscuribacterales	Obscuribacteraceae
OTU000389	8	10	2	1	0	1	3	3	2	8	8	2	6	4	1	Chloroflexi	Ktedonobacteria	Ktedonobacterales	Ktedonobacteraceae	1959-01-01
OTU000390	2	2	3	0	1	0	3	13	16	7	5	2	1	1	2	Chloroflexi	Ktedonobacteria	Ktedonobacterales	Ktedonobacteraceae	HSB_OF53-F07
OTU000391	0	2	0	3	1	1	6	8	5	9	12	4	2	3	2
OTU000392	1	1	4	5	3	2	3	10	0	4	3	4	5	2	11	Planctomycetota	Planctomycetes	Isosphaerales	Isosphaeraceae	Singulisphaera
OTU000393	0	0	0	2	0	1	11	6	6	0	7	5	4	9	6	Patescibacteria	Parcubacteria	Candidatus_Kaiserbacteria
OTU000394	3	0	3	2	1	12	3	0	1	1	3	2	20	3	3	Proteobacteria	Alphaproteobacteria	Sphingomonadales	Sphingomonadaceae	Sphingomonas
OTU000395	5	4	1	5	5	0	5	4	8	8	4	4	0	3	1	Myxococcota	Polyangia	Haliangiales	Haliangiaceae	Haliangium
OTU000396	16	6	16	2	2	4	0	0	1	3	0	1	3	2	0	Acidobacteriota	Acidobacteriae	Subgroup_2
OTU000397	3	2	6	1	7	1	1	2	1	7	4	4	9	4	4	Planctomycetota	Planctomycetes	Isosphaerales	Isosphaeraceae	Aquisphaera
OTU000398	1	0	0	0	1	2	8	11	3	8	7	2	3	3	7	Myxococcota	Polyangia	Polyangiales	Polyangiaceae	Pajaroellobacter
OTU000399	0	1	0	2	3	4	3	6	5	6	8	3	1	6	8	Proteobacteria	Alphaproteobacteria	Elsterales
OTU000400	1	1	3	1	1	0	1	2	0	16	5	11	0	11	3
OTU000401	1	1	0	2	7	3	10	6	0	5	3	3	0	6	8	Verrucomicrobiota	Verrucomicrobiae	Methylacidiphilales	Methylacidiphilaceae
OTU000402	9	4	10	1	1	1	6	2	2	2	6	3	3	2	3	Planctomycetota	Planctomycetes	Gemmatales	Gemmataceae
OTU000403	0	2	3	9	2	3	4	6	2	8	5	3	5	1	2
OTU000404	3	0	2	1	5	2	9	6	10	4	1	3	6	0	3	Myxococcota	Polyangia	Polyangiales	Polyangiaceae	Pajaroellobacter
OTU000405	2	1	1	2	6	2	14	6	6	5	3	5	0	0	2	Patescibacteria	Parcubacteria
OTU000406	0	5	9	2	5	1	1	5	3	3	11	1	5	2	1	Gemmatimonadota	Gemmatimonadetes	Gemmatimonadales	Gemmatimonadaceae	Gemmatimonas
OTU000407	11	1	0	19	6	5	0	0	0	0	0	0	2	1	9	Campilobacterota	Campylobacteria	Campylobacterales	Sulfurimonadaceae	Sulfuricurvum
OTU000408	6	2	7	3	2	1	9	3	4	1	0	1	3	4	7
OTU000409	0	4	0	0	2	6	6	8	2	9	2	5	2	3	4	Proteobacteria	Alphaproteobacteria	Rickettsiales	SM2D12
OTU000410	4	1	1	1	0	2	4	2	4	5	5	4	8	6	6	Actinobacteriota	Acidimicrobiia
OTU000411	8	4	7	5	3	2	1	5	0	4	5	6	1	1	1	Verrucomicrobiota	Verrucomicrobiae	Chthoniobacterales	Chthoniobacteraceae	Candidatus_Udaeobacter
OTU000412	0	1	0	0	1	0	1	1	2	5	2	3	4	14	19	Gemmatimonadota	Gemmatimonadetes	Gemmatimonadales	Gemmatimonadaceae	Gemmatimonas
OTU000413	1	0	0	0	1	4	6	3	6	7	2	2	5	5	11	Planctomycetota	Phycisphaerae	Tepidisphaerales	WD2101_soil_group	Planctomycetales_bacterium_Ellin7244
OTU000414	0	0	1	2	1	10	0	0	3	2	3	0	4	6	20	Patescibacteria	Parcubacteria	Candidatus_Adlerbacteria
OTU000415	1	3	0	4	7	1	1	9	7	0	4	6	3	3	3	Planctomycetota	Planctomycetes	Gemmatales	Gemmataceae
OTU000416	9	3	5	4	3	2	1	6	1	3	5	1	2	0	6	Proteobacteria	Gammaproteobacteria	KF-JG30-C25
OTU000417	5	2	3	2	2	0	7	1	10	5	5	5	1	2	1	Actinobacteriota	Acidimicrobiia
OTU000418	1	0	0	0	0	1	2	1	1	18	15	10	1	1	0	Patescibacteria	Saccharimonadia	Saccharimonadales	LWQ8
OTU000419	1	3	0	7	12	5	4	3	3	0	1	1	3	2	6	Planctomycetota	Planctomycetes	Planctomycetales	Schlesneriaceae	Schlesneria
OTU000420	1	0	1	13	4	7	1	1	3	1	0	0	10	7	2	Chloroflexi	Anaerolineae	Anaerolineales	Anaerolineaceae
OTU000421	1	0	0	6	12	6	3	1	0	2	2	1	5	5	7	Bacteroidota	Bacteroidia	Chitinophagales	Chitinophagaceae	Aurantisolimonas
OTU000422	0	15	1	1	2	1	4	6	4	1	1	3	1	6	4	Patescibacteria	Parcubacteria
OTU000423	1	1	0	3	5	1	6	7	7	2	3	0	2	4	8	Chloroflexi	Anaerolineae
OTU000424	0	1	4	13	12	4	0	0	1	3	0	1	7	3	1	Patescibacteria	Saccharimonadia	Saccharimonadales
OTU000425	1	3	1	5	5	1	2	8	2	6	10	2	2	0	2	Patescibacteria	Saccharimonadia	Saccharimonadales
OTU000426	1	2	1	0	0	1	5	10	5	0	6	4	1	7	7	Proteobacteria	Alphaproteobacteria	Rhizobiales	Xanthobacteraceae
OTU000427	0	0	0	3	3	0	10	9	2	3	0	0	3	3	13	Myxococcota	Polyangia	Haliangiales	Haliangiaceae	Haliangium
OTU000428	0	3	0	3	6	6	4	3	1	6	4	4	3	3	3	Planctomycetota	BD7-11
OTU000429	2	0	4	0	1	4	5	3	8	1	7	3	3	3	5	Proteobacteria	Alphaproteobacteria
OTU000430	9	2	5	1	0	0	3	9	2	9	4	1	0	2	2	Chloroflexi	Anaerolineae
OTU000431	0	0	0	0	0	0	0	1	0	0	0	21	0	5	22	Chloroflexi	Ktedonobacteria	Ktedonobacterales	Ktedonobacteraceae
OTU000432	2	0	0	0	0	0	1	0	0	3	1	0	6	4	31	Myxococcota	Myxococcia	Myxococcales	Anaeromyxobacteraceae	Anaeromyxobacter
OTU000433	0	0	0	0	0	2	16	6	8	3	4	6	1	1	1	Patescibacteria	Saccharimonadia	Saccharimonadales	WWH38
OTU000434	3	5	1	2	4	4	1	1	0	4	4	4	4	2	9	Planctomycetota	Planctomycetes	Isosphaerales	Isosphaeraceae
OTU000435	0	0	0	8	6	11	2	0	8	2	2	2	2	2	3	Acidobacteriota	Acidobacteriae	Subgroup_2
OTU000436	0	0	0	1	1	0	3	8	5	1	2	1	3	2	20	Planctomycetota	Phycisphaerae	Tepidisphaerales	WD2101_soil_group
OTU000437	3	1	0	0	2	1	6	7	6	9	3	4	2	0	3	Actinobacteriota	Actinobacteria	Frankiales	Acidothermaceae	Acidothermus
OTU000438	1	1	24	0	2	16	0	0	1	0	1	0	1	0	0	Proteobacteria	Gammaproteobacteria	Vibrionales	Vibrionaceae	Vibrio
OTU000439	3	4	0	0	3	3	5	1	1	3	8	4	6	2	4	Acidobacteriota	Acidobacteriae	Subgroup_2
OTU000440	2	5	3	4	3	2	1	5	3	8	4	2	3	1	1	Acidobacteriota	Blastocatellia	Blastocatellales	Blastocatellaceae
OTU000441	0	0	1	2	1	0	3	14	3	2	2	3	2	9	5	Proteobacteria	Gammaproteobacteria	Xanthomonadales	Rhodanobacteraceae	Rhodanobacter
OTU000442	7	2	8	6	3	1	0	2	1	2	6	1	3	3	2	Thermoplasmatota	Thermoplasmata
OTU000443	1	0	0	1	4	3	6	3	11	2	1	1	3	8	2	Bacteroidota	Bacteroidia	Chitinophagales	Chitinophagaceae
OTU000444	1	3	1	0	1	1	4	3	7	4	6	3	4	6	2	Nitrospirota	Nitrospiria	Nitrospirales	Nitrospiraceae	Nitrospira
OTU000445	4	1	1	2	3	2	1	9	3	6	3	5	3	0	3	Proteobacteria	Alphaproteobacteria	Acetobacterales	Acetobacteraceae
OTU000446	1	5	3	1	0	3	3	2	1	5	4	2	6	8	2	Planctomycetota	Planctomycetes	Planctomycetales
OTU000447	4	1	4	1	0	8	4	5	2	4	4	5	2	1	1	Planctomycetota	Planctomycetes	Gemmatales	Gemmataceae
OTU000448	1	0	1	5	1	6	6	2	5	6	2	2	2	2	5	Myxococcota	Myxococcia	Myxococcales	Myxococcaceae
OTU000449	2	5	5	3	1	1	4	5	3	2	5	3	1	1	4	Elusimicrobiota	Elusimicrobia
OTU000450	1	3	0	2	0	0	10	8	6	2	7	2	0	2	2	Acidobacteriota	Acidobacteriae	Subgroup_13
OTU000451	1	0	1	1	7	7	2	5	9	5	0	3	0	0	4	Actinobacteriota	Acidimicrobiia
OTU000452	9	2	1	3	3	1	3	4	6	4	3	2	0	4	0	Acidobacteriota	Blastocatellia	Blastocatellales	Blastocatellaceae
OTU000453	0	3	4	5	1	2	1	1	1	9	1	1	6	6	4	Planctomycetota	Planctomycetes	Isosphaerales	Isosphaeraceae
OTU000454	1	0	3	5	1	0	0	0	5	0	2	1	9	9	9	Bacteroidota	Bacteroidia	Chitinophagales	Chitinophagaceae
OTU000455	0	0	0	2	2	0	11	12	5	3	1	4	1	1	3	Proteobacteria	Gammaproteobacteria	Xanthomonadales	Rhodanobacteraceae	Rhodanobacter
OTU000456	0	0	0	6	5	1	0	0	2	11	8	8	1	0	2	Patescibacteria	Saccharimonadia	Saccharimonadales	LWQ8
OTU000457	2	0	2	4	0	3	2	1	5	6	1	1	6	4	7	Actinobacteriota	Actinobacteria	Propionibacteriales	Nocardioidaceae	Nocardioides	Nocardioides_baekrokdamisoli
OTU000458	3	3	2	2	3	2	4	7	4	4	1	3	1	3	2	Bacteroidota	Bacteroidia	Chitinophagales	Chitinophagaceae	Puia
OTU000459	0	4	2	0	0	1	4	3	4	10	7	5	1	2	1	Acidobacteriota	Acidobacteriae
OTU000460	6	5	3	9	1	4	1	0	0	5	3	0	1	3	3	Actinobacteriota	Actinobacteria	Corynebacteriales	Mycobacteriaceae	Mycobacterium
OTU000461	1	1	0	0	0	0	9	14	4	3	4	1	0	1	6	Planctomycetota	Planctomycetes	Gemmatales	Gemmataceae
OTU000462	0	0	1	4	6	2	4	2	4	3	5	4	5	0	4	Actinobacteriota	Acidimicrobiia	IMCC26256
OTU000463	7	10	5	1	6	0	1	0	1	3	3	4	1	0	2	Planctomycetota	Planctomycetes	Gemmatales	Gemmataceae
OTU000464	2	2	1	2	2	2	6	6	1	2	4	5	7	1	1	Actinobacteriota	Acidimicrobiia
OTU000465	4	2	0	3	0	1	4	6	12	3	5	1	0	1	2	Acidobacteriota	Acidobacteriae	Acidobacteriales	Acidobacteriaceae_Subgroup_1	Granulicella
OTU000466	2	5	4	1	11	7	0	0	0	0	0	0	1	3	9	Bacteroidota	Bacteroidia	Bacteroidales	Bacteroidetes_vadinHA17
OTU000467	2	0	1	3	4	3	0	11	8	2	3	0	4	1	1	Actinobacteriota	Acidimicrobiia	IMCC26256
OTU000468	0	1	2	2	0	4	3	16	5	1	3	2	0	3	1	Patescibacteria	Parcubacteria	Candidatus_Jorgensenbacteria	Candidatus_Adlerbacteria_bacterium_GW2011_GWC1_50_9
OTU000469	0	0	0	0	1	2	12	9	1	1	5	2	1	7	2	Patescibacteria	Parcubacteria	Candidatus_Adlerbacteria
OTU000470	1	5	0	1	1	0	5	6	0	4	4	8	3	2	3	Planctomycetota	Planctomycetes	Pirellulales	Pirellulaceae
OTU000471	1	1	0	1	1	1	0	0	0	7	16	7	0	5	3	Patescibacteria	Parcubacteria
OTU000472	3	2	1	7	2	1	8	3	2	5	3	3	2	1	0	Planctomycetota	Planctomycetes	Gemmatales	Gemmataceae
OTU000473	2	4	2	8	6	2	0	1	1	1	0	0	4	9	3	Crenarchaeota	Bathyarchaeia
OTU000474	2	2	1	2	0	1	5	2	4	6	0	3	3	7	5	Planctomycetota	Planctomycetes	Isosphaerales	Isosphaeraceae
OTU000475	2	1	0	3	2	2	2	6	8	5	2	3	1	1	4	Chloroflexi	KD4-96
OTU000476	2	4	0	2	3	0	5	5	4	4	5	2	2	3	1	Myxococcota	Polyangia	Haliangiales	Haliangiaceae	Haliangium
OTU000477	0	1	2	1	3	0	7	5	3	4	3	4	0	1	8	Proteobacteria	Gammaproteobacteria	Gammaproteobacteria_Incertae_Sedis	Unknown_Family	Acidibacter
OTU000478	1	4	4	1	0	1	3	5	7	2	6	3	1	2	1	Acidobacteriota	Acidobacteriae	Solibacterales	Solibacteraceae	Candidatus_Solibacter
OTU000479	0	0	0	4	1	2	3	13	2	3	5	0	1	1	6	Chloroflexi	Anaerolineae	Anaerolineales	Anaerolineaceae
OTU000480	0	0	0	0	0	2	1	2	3	4	2	2	7	11	7	Acidobacteriota	Thermoanaerobaculia	Thermoanaerobaculales	Thermoanaerobaculaceae	Subgroup_10
OTU000481	0	5	3	1	0	2	0	6	2	5	3	1	2	2	9	Verrucomicrobiota	Verrucomicrobiae	Pedosphaerales	Pedosphaeraceae	Pedosphaera
OTU000482	0	0	0	2	2	0	5	5	3	3	5	3	3	3	7	Myxococcota	Polyangia	Haliangiales	Haliangiaceae	Haliangium
OTU000483	1	0	2	4	0	5	7	5	2	0	4	2	3	2	3	Patescibacteria	Parcubacteria	Candidatus_Jorgensenbacteria	Candidatus_Adlerbacteria_bacterium_GW2011_GWC1_50_9
OTU000484	0	0	0	0	1	0	10	9	8	0	0	2	4	5	1	Planctomycetota	Phycisphaerae	Tepidisphaerales	WD2101_soil_group
OTU000485	5	4	0	4	5	9	3	0	0	1	0	0	6	2	1	Actinobacteriota	Actinobacteria	Frankiales	Sporichthyaceae	Longivirga
OTU000486	3	3	0	12	7	5	0	0	0	0	0	1	2	5	2	Proteobacteria	Gammaproteobacteria	Burkholderiales	Gallionellaceae
OTU000487	0	0	35	2	0	0	0	0	1	0	2	0	0	0	0	Actinobacteriota	Actinobacteria	Micrococcales	Microbacteriaceae
OTU000488	1	1	6	5	3	4	0	2	2	5	0	1	0	2	8	Verrucomicrobiota	Chlamydiae	Chlamydiales	Simkaniaceae
OTU000489	3	3	4	7	0	2	0	3	1	4	1	1	7	2	1	Proteobacteria	Gammaproteobacteria	Xanthomonadales	Rhodanobacteraceae	Dyella
OTU000490	0	0	4	5	5	6	1	1	1	2	3	2	3	4	2	Planctomycetota	Planctomycetes	Gemmatales	Gemmataceae
OTU000491	5	4	0	4	4	1	0	1	1	2	1	4	3	6	3	Armatimonadota	Chthonomonadetes	Chthonomonadales	Chthonomonadaceae	Chthonomonas
OTU000492	7	2	0	1	2	3	4	5	2	2	5	2	1	3	0	Nitrospirota	Nitrospiria	Nitrospirales	Nitrospiraceae	Nitrospira
OTU000493	3	2	6	3	2	0	1	1	0	13	2	3	3	0	0
OTU000494	1	0	0	3	5	3	1	6	1	2	3	4	6	1	3	Bacteroidota	Bacteroidia	Sphingobacteriales	Sphingobacteriaceae	Mucilaginibacter
OTU000495	1	0	4	1	2	1	5	5	4	2	4	2	5	1	1	Armatimonadota	Fimbriimonadia	Fimbriimonadales	Fimbriimonadaceae
OTU000496	1	2	0	4	1	1	4	10	1	2	2	2	4	2	2	Proteobacteria	Alphaproteobacteria	Rhodospirillales
OTU000497	1	1	4	3	0	3	4	4	3	3	2	3	3	0	4	Planctomycetota	Planctomycetes	Planctomycetales	Schlesneriaceae	Schlesneria
OTU000498	5	4	5	4	4	0	1	6	1	0	0	1	0	2	5	Planctomycetota	Planctomycetes	Gemmatales	Gemmataceae
OTU000499	0	0	0	0	0	0	2	10	3	8	2	7	1	4	1	Patescibacteria	Parcubacteria	Candidatus_Yanofskybacteria
OTU000500	4	1	6	1	5	2	0	6	0	7	5	0	1	0	0	Proteobacteria	Alphaproteobacteria	Micropepsales	Micropepsaceae
OTU000501	1	5	0	6	2	1	3	9	1	3	2	0	1	2	2	Planctomycetota	Planctomycetes	Pirellulales	Pirellulaceae
OTU000502	1	3	2	0	2	1	5	3	6	0	1	4	2	4	4	Actinobacteriota	Actinobacteria	Corynebacteriales	Mycobacteriaceae	Mycobacterium
OTU000503	1	5	5	3	3	3	3	0	3	1	2	1	6	1	1	Planctomycetota	Planctomycetes	Gemmatales	Gemmataceae
OTU000504	4	0	5	0	1	1	4	3	5	6	3	2	1	0	3	Gemmatimonadota	Gemmatimonadetes	Gemmatimonadales	Gemmatimonadaceae	Gemmatimonas
OTU000505	7	0	4	0	0	1	11	3	2	3	0	1	2	1	2	Proteobacteria	Gammaproteobacteria	Pseudomonadales	Pseudomonadaceae	Pseudomonas
OTU000506	3	4	7	3	3	0	0	2	3	0	4	4	1	0	3	Actinobacteriota	Acidimicrobiia
OTU000507	0	0	1	1	5	1	0	6	6	4	3	3	4	1	2
OTU000508	0	3	2	0	0	0	7	3	10	8	1	0	0	0	3	Chloroflexi	Ktedonobacteria	Ktedonobacterales	Ktedonobacteraceae	HSB_OF53-F07
OTU000509	0	0	5	0	3	2	3	2	8	6	4	0	1	1	1	Chloroflexi	Ktedonobacteria	Ktedonobacterales	JG30-KF-AS9
OTU000510	2	2	11	1	1	3	1	1	0	10	1	1	1	1	0
OTU000511	1	1	2	0	0	1	2	2	6	1	3	4	3	5	5	Planctomycetota	Planctomycetes	Isosphaerales	Isosphaeraceae
OTU000512	2	1	3	2	4	3	2	4	3	4	2	3	0	0	3	Bdellovibrionota	Bdellovibrionia	Bdellovibrionales	Bdellovibrionaceae	Bdellovibrio
OTU000513	4	4	2	0	0	4	3	2	0	6	0	0	2	2	7	Actinobacteriota	Actinobacteria	Corynebacteriales	Mycobacteriaceae	Mycobacterium	Mycobacterium_celatum
OTU000514	0	3	2	3	12	6	0	1	0	4	0	2	0	0	3	Proteobacteria	Alphaproteobacteria
OTU000515	0	0	1	0	1	0	5	3	5	5	2	3	1	3	7	Bdellovibrionota	Oligoflexia	Oligoflexales
OTU000516	2	4	0	1	1	2	1	6	3	4	3	1	5	3	0	Proteobacteria	Gammaproteobacteria	Burkholderiales	Nitrosomonadaceae	mle1-7
OTU000517	14	4	6	4	1	0	1	2	0	1	0	0	0	3	0	Chloroflexi	Ktedonobacteria	Ktedonobacterales	Ktedonobacteraceae	Ktedonobacter
OTU000518	11	0	8	0	0	0	1	4	0	6	0	0	4	0	2	Thermoplasmatota	Thermoplasmata
OTU000519	0	0	0	0	0	0	0	0	1	17	9	5	1	0	3	Proteobacteria	Gammaproteobacteria	Burkholderiales	Oxalobacteraceae
OTU000520	0	0	3	3	1	4	5	1	2	0	2	3	5	4	2	Acidobacteriota	Holophagae	Subgroup_7
OTU000521	2	2	3	2	1	2	3	5	1	4	1	2	3	1	3	Acidobacteriota	Subgroup_5
OTU000522	1	0	0	2	0	1	4	2	2	2	2	7	2	8	2	Acidobacteriota	Acidobacteriae	Acidobacteriales	Acidobacteriaceae_Subgroup_1	Acidicapsa
OTU000523	2	2	3	1	1	1	5	1	1	3	9	5	0	0	1	Proteobacteria	Alphaproteobacteria	Azospirillales	Inquilinaceae	Inquilinus
OTU000524	3	2	1	0	0	1	4	10	2	0	0	8	2	1	1	Chloroflexi	TK10
OTU000525	0	0	0	1	4	2	4	0	7	2	3	6	2	0	4	Proteobacteria	Alphaproteobacteria	Rhizobiales	Xanthobacteraceae	Afipia
OTU000526	1	0	1	0	0	0	5	6	2	3	5	4	4	2	2	Planctomycetota	Planctomycetes	Planctomycetales
OTU000527	0	0	1	0	23	2	1	2	0	2	0	0	0	0	4	Verrucomicrobiota	Verrucomicrobiae	Methylacidiphilales	Methylacidiphilaceae
OTU000528	0	0	0	1	1	1	2	15	7	1	1	0	2	0	3	Bacteroidota	Bacteroidia	Chitinophagales	Chitinophagaceae	Edaphobaculum
OTU000529	0	3	0	0	1	1	4	10	8	1	1	1	1	2	1	Actinobacteriota	Actinobacteria	Micrococcales	Cellulomonadaceae	Cellulomonas
OTU000530	0	5	0	3	0	0	0	6	6	5	0	5	0	2	2	Actinobacteriota	Actinobacteria	Corynebacteriales	Mycobacteriaceae	Mycobacterium
OTU000531	3	0	0	6	3	1	4	4	1	2	0	1	1	5	3	Planctomycetota	Phycisphaerae	Tepidisphaerales	WD2101_soil_group
OTU000532	0	1	0	1	4	2	0	3	6	1	0	3	0	7	6	Planctomycetota	Planctomycetes	Isosphaerales	Isosphaeraceae
OTU000533	0	0	0	0	0	0	0	0	0	0	0	2	4	2	26	Patescibacteria	Parcubacteria
OTU000534	0	1	0	15	1	5	0	0	0	2	0	0	1	1	8	Bacteroidota	Bacteroidia	Chitinophagales	Chitinophagaceae
OTU000535	0	2	0	1	4	6	1	4	0	1	4	1	0	4	6	Patescibacteria	Saccharimonadia	Saccharimonadales	LWQ8
OTU000536	0	3	0	1	3	3	0	7	6	2	1	1	2	2	3	Planctomycetota	Planctomycetes	Pirellulales	Pirellulaceae
OTU000537	0	1	1	3	3	2	1	4	4	3	1	0	1	5	5	Chloroflexi	Ktedonobacteria	Ktedonobacterales	Ktedonobacteraceae	1921-02-01
OTU000538	0	1	0	1	1	0	1	0	4	14	6	6	0	0	0	Acidobacteriota	Acidobacteriae	Acidobacteriales	Acidobacteriaceae_Subgroup_1
OTU000539	0	0	0	4	1	2	2	9	3	3	2	3	0	3	2	Proteobacteria	Gammaproteobacteria	Xanthomonadales	Rhodanobacteraceae
OTU000540	0	0	1	1	5	3	6	1	3	2	2	4	1	2	2	Bacteroidota	Bacteroidia	Chitinophagales	Chitinophagaceae	Dinghuibacter	Dinghuibacter_silviterrae
OTU000541	2	0	1	3	5	2	1	2	0	3	0	1	5	3	5	Myxococcota	Polyangia	Haliangiales	Haliangiaceae	Haliangium
OTU000542	3	1	6	1	3	2	1	2	2	7	1	0	2	2	0	Thermoplasmatota	Thermoplasmata
OTU000543	4	3	4	2	2	1	4	3	1	4	0	4	0	1	0	Acidobacteriota	Acidobacteriae	Bryobacterales	Bryobacteraceae	Bryobacter
OTU000544	0	0	0	6	17	1	2	0	1	0	1	1	1	2	1	Proteobacteria	Alphaproteobacteria	Acetobacterales	Acetobacteraceae	Acidisoma
OTU000545	2	2	1	0	0	0	2	6	0	11	2	7	0	0	0	Patescibacteria	Saccharimonadia	Saccharimonadales	WWH38
OTU000546	0	0	0	0	1	1	0	4	0	5	8	3	4	2	5	Patescibacteria	Parcubacteria	Candidatus_Jorgensenbacteria	Candidatus_Adlerbacteria_bacterium_GW2011_GWC1_50_9
OTU000547	0	0	0	1	1	1	8	4	7	4	2	0	2	2	1	Patescibacteria	Saccharimonadia	Saccharimonadales	LWQ8
OTU000548	0	0	0	0	0	5	1	6	3	8	6	1	3	0	0
OTU000549	4	1	2	1	5	0	4	1	0	4	1	0	4	2	4	Verrucomicrobiota	Verrucomicrobiae	Chthoniobacterales	Xiphinematobacteraceae	Candidatus_Xiphinematobacter
OTU000550	0	0	1	2	4	0	1	0	3	0	0	1	5	4	11	Bacteroidota	Bacteroidia	Chitinophagales	Chitinophagaceae	Haoranjiania
OTU000551	3	2	0	2	1	4	0	1	1	3	5	0	0	2	8	Verrucomicrobiota	Verrucomicrobiae	Pedosphaerales	Pedosphaeraceae
OTU000552	2	0	6	5	3	4	1	0	0	0	0	0	3	2	6	Nitrospirota	Thermodesulfovibrionia
OTU000553	1	1	0	2	7	1	0	2	4	0	0	3	5	1	5	Acidobacteriota	Acidobacteriae	Acidobacteriales	Acidobacteriaceae_Subgroup_1	Granulicella
OTU000554	0	0	2	0	0	1	6	2	15	0	1	1	2	1	1	Gemmatimonadota	Gemmatimonadetes	Gemmatimonadales	Gemmatimonadaceae
OTU000555	0	2	2	3	1	0	4	4	8	0	2	5	0	0	1	Chloroflexi	Chloroflexia	Chloroflexales	Roseiflexaceae
OTU000556	0	0	0	10	0	4	4	3	0	1	3	3	2	0	1	Patescibacteria	Parcubacteria	Candidatus_Jorgensenbacteria	Candidatus_Adlerbacteria_bacterium_GW2011_GWC1_50_9
OTU000557	2	2	0	3	1	0	3	1	1	2	2	1	5	3	5	Proteobacteria	Gammaproteobacteria	Xanthomonadales	Rhodanobacteraceae	Rudaea
OTU000558	0	0	0	1	3	3	4	4	1	6	0	3	1	4	1	Planctomycetota	Planctomycetes	Pirellulales	Pirellulaceae
OTU000559	1	0	1	1	0	3	1	3	4	3	7	3	0	3	1	Bacteroidota	Bacteroidia	Chitinophagales	Chitinophagaceae
OTU000560	1	7	12	3	0	2	1	1	1	1	0	0	0	2	0	Patescibacteria	Parcubacteria	Candidatus_Adlerbacteria
OTU000561	0	0	1	0	0	1	0	3	7	4	4	0	1	0	10	Patescibacteria	Parcubacteria	Candidatus_Jorgensenbacteria	Candidatus_Adlerbacteria_bacterium_GW2011_GWC1_50_9
OTU000562	0	0	0	0	0	0	4	2	2	6	3	5	0	6	3	Acidobacteriota	Acidobacteriae	Acidobacteriales	Acidobacteriaceae_Subgroup_1
OTU000563	2	1	3	0	1	0	9	2	2	2	5	2	2	0	0	Chloroflexi	Ktedonobacteria	Ktedonobacterales	Ktedonobacteraceae	HSB_OF53-F07
OTU000564	0	0	0	0	1	3	2	5	10	5	0	2	1	1	0	Acidobacteriota	Acidobacteriae	Bryobacterales	Bryobacteraceae	Bryobacter
OTU000565	0	2	1	0	0	0	3	3	0	13	2	1	0	4	1	Chloroflexi	Ktedonobacteria	Ktedonobacterales	JG30-KF-AS9
OTU000566	0	0	0	0	4	0	2	4	0	7	6	5	2	0	0	Planctomycetota	Phycisphaerae	Tepidisphaerales	WD2101_soil_group
OTU000567	0	0	2	1	2	1	1	3	1	4	6	1	4	0	4	Planctomycetota	Phycisphaerae	Tepidisphaerales	WD2101_soil_group
OTU000568	0	2	0	5	9	0	1	3	0	4	0	0	0	1	5	Verrucomicrobiota	Verrucomicrobiae	Chthoniobacterales	Chthoniobacteraceae	Chthoniobacter
OTU000569	5	8	6	1	0	2	3	0	1	0	0	1	0	1	2	Planctomycetota	Planctomycetes	Gemmatales	Gemmataceae
OTU000570	0	1	0	1	3	2	7	3	4	5	1	1	0	1	1	Bacteroidota	Bacteroidia	Cytophagales	Microscillaceae
OTU000571	2	2	5	2	3	1	1	3	0	1	1	0	2	4	3	Chloroflexi	Anaerolineae	Anaerolineales	Anaerolineaceae
OTU000572	0	0	0	0	0	0	9	6	6	0	0	0	2	1	6	Bacteroidota	Bacteroidia	Cytophagales	Microscillaceae
OTU000573	0	3	3	1	1	2	1	5	3	2	1	0	3	1	4	Myxococcota	Polyangia	Haliangiales	Haliangiaceae	Haliangium
OTU000574	0	0	3	0	1	0	1	2	2	5	5	2	1	1	7	Acidobacteriota	Vicinamibacteria	Vicinamibacterales
OTU000575	0	0	1	2	1	1	0	4	4	2	2	4	1	0	8	Patescibacteria	Parcubacteria	Candidatus_Kaiserbacteria
OTU000576	0	0	1	0	1	1	2	4	4	2	4	4	2	3	2	Planctomycetota	Phycisphaerae	Tepidisphaerales	WD2101_soil_group
OTU000577	0	0	0	3	0	0	3	2	1	2	0	2	2	5	9	Patescibacteria	Saccharimonadia	Saccharimonadales	Saccharimonadaceae
OTU000578	0	0	0	0	1	3	3	3	1	7	0	7	3	0	1	Bacteroidota	Bacteroidia	Cytophagales	Microscillaceae
OTU000579	1	0	0	1	4	0	4	5	0	1	2	3	3	5	0	Patescibacteria	Saccharimonadia	Saccharimonadales
OTU000580	0	0	7	3	0	0	0	0	7	0	3	3	5	0	1	Proteobacteria	Gammaproteobacteria	Burkholderiales
OTU000581	1	2	0	0	0	0	1	5	3	1	2	8	3	0	3	Myxococcota	Polyangia	Haliangiales	Haliangiaceae	Haliangium
OTU000582	0	1	0	2	0	0	1	6	2	6	3	2	2	1	3	Chloroflexi	TK10
OTU000583	1	0	0	3	0	3	2	10	2	2	1	2	0	2	1	Myxococcota	Polyangia	Haliangiales	Haliangiaceae	Haliangium
OTU000584	0	0	1	3	0	8	5	3	4	0	0	0	2	2	1	Patescibacteria	Parcubacteria
OTU000585	4	1	1	0	0	0	0	3	1	8	5	0	2	0	4	Myxococcota	Polyangia	mle1-27
OTU000586	0	2	0	3	2	0	0	8	2	2	4	2	3	0	1
OTU000587	0	0	0	5	3	4	1	1	2	1	1	1	3	5	2
OTU000588	1	0	0	1	8	1	1	2	5	0	4	1	3	0	2	Proteobacteria	Alphaproteobacteria	Sphingomonadales	Sphingomonadaceae
OTU000589	1	0	1	1	3	3	2	0	3	4	5	2	2	1	1	Patescibacteria	Parcubacteria	Candidatus_Kaiserbacteria
OTU000590	2	1	0	0	1	0	3	6	4	1	7	2	0	0	2	Planctomycetota	Phycisphaerae	Tepidisphaerales	WD2101_soil_group
OTU000591	0	1	1	3	3	2	0	1	0	5	2	5	4	2	0	Patescibacteria	Saccharimonadia	Saccharimonadales
OTU000592	0	0	0	2	0	0	3	13	1	1	3	0	0	1	4	Bacteroidota	Bacteroidia	Sphingobacteriales	KD3-93
OTU000593	0	0	0	0	0	0	7	2	3	5	4	3	0	1	3	Patescibacteria	Parcubacteria
OTU000594	1	0	2	3	3	4	1	2	3	0	3	0	2	3	1	Armatimonadota	Fimbriimonadia	Fimbriimonadales	Fimbriimonadaceae
OTU000595	0	0	0	6	6	15	0	0	0	0	0	0	0	1	0	Proteobacteria	Alphaproteobacteria
OTU000596	1	4	0	3	1	0	2	4	4	1	0	0	3	5	0	Planctomycetota	Planctomycetes	Gemmatales	Gemmataceae	Gemmata
OTU000597	0	0	0	3	4	2	4	4	5	2	0	1	0	1	2	Proteobacteria	Alphaproteobacteria	Reyranellales	Reyranellaceae	Reyranella
OTU000598	1	1	0	1	2	0	0	1	3	0	0	3	2	9	5	Verrucomicrobiota	Chlamydiae	Chlamydiales
OTU000599	0	1	0	4	1	0	7	6	6	0	1	0	1	1	0	Actinobacteriota	Thermoleophilia	Solirubrobacterales	67-14
OTU000600	1	0	0	0	0	0	2	5	2	3	10	3	1	1	0	Acidobacteriota	Acidobacteriae	Bryobacterales	Bryobacteraceae	Bryobacter
OTU000601	0	0	0	1	13	0	0	1	0	3	0	2	1	0	7	Verrucomicrobiota	Verrucomicrobiae	Chthoniobacterales	Chthoniobacteraceae	Chthoniobacter
OTU000602	0	2	2	9	0	0	0	2	0	0	4	1	1	4	3	Actinobacteriota	Acidimicrobiia	IMCC26256	bacterium_enrichment_culture_clone_auto73_4W
OTU000603	3	1	2	2	2	7	1	0	0	0	3	0	6	1	0	Verrucomicrobiota	Chlamydiae	Chlamydiales	Simkaniaceae
OTU000604	1	0	2	1	0	0	6	5	3	2	0	2	5	1	0	Myxococcota	Polyangia	Polyangiales	Polyangiaceae	Pajaroellobacter
OTU000605	0	0	0	0	0	0	6	5	2	4	2	4	1	0	4	Patescibacteria	Parcubacteria
OTU000606	2	7	2	4	6	0	0	1	1	0	2	1	0	1	1	Patescibacteria	Parcubacteria	Candidatus_Kaiserbacteria
OTU000607	2	0	1	1	3	3	3	2	4	0	3	1	1	2	2	Acidobacteriota	Acidobacteriae	Acidobacteriales
OTU000608	0	0	0	2	7	0	4	1	2	1	0	0	3	2	5	Planctomycetota	Planctomycetes	Pirellulales	Pirellulaceae
OTU000609	0	0	0	1	2	3	3	1	6	2	1	4	1	1	2	Actinobacteriota	Actinobacteria	Micromonosporales	Micromonosporaceae
OTU000610	2	0	0	2	0	2	5	3	1	6	3	2	0	0	1
OTU000611	0	0	0	2	2	0	1	6	3	2	3	4	3	0	1	Armatimonadota	Fimbriimonadia	Fimbriimonadales	Fimbriimonadaceae
OTU000612	3	0	1	0	1	0	5	8	0	0	4	3	0	2	0	Chloroflexi	Ktedonobacteria	Ktedonobacterales	JG30-KF-AS9
OTU000613	10	0	0	0	0	4	4	0	1	1	1	4	2	0	0	Proteobacteria	Gammaproteobacteria	Aeromonadales	Aeromonadaceae	Aeromonas
OTU000614	0	5	0	1	2	3	3	0	1	3	3	2	0	0	4	Planctomycetota	Planctomycetes	Gemmatales	Gemmataceae
OTU000615	0	1	0	0	2	1	16	0	0	0	0	0	3	3	1	Proteobacteria	Alphaproteobacteria	Rhizobiales	Beijerinckiaceae	Methylobacterium-Methylorubrum
OTU000616	1	0	0	2	0	1	7	0	15	0	0	1	0	0	0	Proteobacteria	Alphaproteobacteria	Rhizobiales	Beijerinckiaceae	Methylobacterium-Methylorubrum	Methylobacterium_adhaesivum
OTU000617	0	0	2	0	0	0	13	10	0	1	1	0	0	0	0	Patescibacteria	Parcubacteria	Candidatus_Jorgensenbacteria	Candidatus_Adlerbacteria_bacterium_GW2011_GWC1_50_9
OTU000618	2	0	1	0	0	1	2	5	0	1	5	1	5	0	4	Planctomycetota	Planctomycetes	Gemmatales	Gemmataceae
OTU000619	0	0	0	0	0	0	0	2	0	0	0	2	6	7	10	Cyanobacteria	Sericytochromatia
OTU000620	1	0	2	4	0	2	3	7	1	1	2	1	2	1	0	Proteobacteria	Gammaproteobacteria	Burkholderiales	Burkholderiaceae	Burkholderia-Caballeronia-Paraburkholderia
OTU000621	0	0	2	4	0	2	3	1	7	5	0	0	0	1	2	Chloroflexi	Ktedonobacteria	C0119
OTU000622	1	0	0	0	5	2	0	3	0	5	1	7	0	0	3	Verrucomicrobiota	Verrucomicrobiae	Chthoniobacterales	Chthoniobacteraceae	Chthoniobacter
OTU000623	1	0	0	6	6	0	5	1	5	0	1	0	0	0	2	Proteobacteria	Alphaproteobacteria	Sphingomonadales	Sphingomonadaceae	Sphingomonas	Sphingomonas_phyllosphaerae
OTU000624	4	0	5	0	1	3	0	4	3	1	1	0	4	0	1	Planctomycetota	Planctomycetes	Gemmatales	Gemmataceae
OTU000625	4	2	2	0	3	2	0	5	0	0	1	1	3	1	3	Bdellovibrionota	Oligoflexia	0319-6G20
OTU000626	0	0	1	0	2	1	3	6	6	0	2	2	0	2	1	Dependentiae	Babeliae	Babeliales	Vermiphilaceae
OTU000627	4	0	0	5	0	2	0	2	0	1	5	2	1	4	0	Acidobacteriota	Acidobacteriae	Subgroup_2
OTU000628	3	2	6	4	0	4	2	1	1	1	0	0	2	0	0	Thermoplasmatota	Thermoplasmata
OTU000629	0	1	0	3	3	5	0	2	1	4	1	0	5	1	0	Patescibacteria	Parcubacteria	Candidatus_Kaiserbacteria
OTU000630	0	0	1	2	1	2	4	8	3	1	2	1	0	1	0	Bacteroidota	Bacteroidia	Chitinophagales	37-13
OTU000631	0	0	0	0	0	2	3	3	0	6	3	3	2	0	4	Chloroflexi	JG30-KF-CM66
OTU000632	2	0	0	1	0	2	8	4	1	4	4	0	0	0	0	Patescibacteria	Parcubacteria	Candidatus_Adlerbacteria
OTU000633	1	1	5	5	2	2	0	0	0	4	2	0	2	2	0	Planctomycetota	Planctomycetes	Gemmatales	Gemmataceae
OTU000634	0	0	0	0	0	0	6	13	5	1	0	0	0	0	1	Patescibacteria	Parcubacteria	Candidatus_Zambryskibacteria	Parcubacteria_group_bacterium_GW2011_GWE2_42_14
OTU000635	1	1	2	0	1	0	0	0	2	6	4	7	1	0	1	MBNT15	delta_proteobacterium_WX152
OTU000636	0	0	0	0	0	0	5	2	3	3	4	3	0	1	5	Gemmatimonadota	Gemmatimonadetes	Gemmatimonadales	Gemmatimonadaceae
OTU000637	2	4	6	0	0	0	1	2	2	0	2	0	1	6	0	Planctomycetota	Planctomycetes	Gemmatales	Gemmataceae
OTU000638	0	0	1	0	0	1	8	3	4	0	5	3	0	0	1	Patescibacteria	Parcubacteria	Candidatus_Jorgensenbacteria	Candidatus_Adlerbacteria_bacterium_GW2011_GWC1_50_9
OTU000639	1	3	0	0	5	0	1	3	0	1	0	5	3	1	2	Proteobacteria	Alphaproteobacteria
OTU000640	0	1	5	0	0	0	5	5	0	4	1	3	1	0	0	Chloroflexi	Ktedonobacteria	Ktedonobacterales	JG30-KF-AS9
OTU000641	0	0	0	2	3	1	2	7	8	0	0	0	0	2	0	Patescibacteria	Parcubacteria	Candidatus_Kaiserbacteria
OTU000642	1	2	2	9	3	2	0	1	0	0	0	1	2	0	2	Planctomycetota	Planctomycetes	Gemmatales	Gemmataceae
OTU000643	0	2	0	0	5	2	1	3	1	2	2	0	0	2	5	Verrucomicrobiota	Verrucomicrobiae	Chthoniobacterales	Chthoniobacteraceae	Chthoniobacter
OTU000644	3	0	1	0	0	1	0	6	3	4	5	0	1	1	0	Acidobacteriota	Acidobacteriae	Bryobacterales	Bryobacteraceae	Bryobacter
OTU000645	0	0	11	5	0	0	0	0	3	0	3	3	0	0	0
OTU000646	0	1	0	0	4	1	5	4	4	2	0	1	0	2	1	Myxococcota	Myxococcia	Myxococcales	Anaeromyxobacteraceae	Anaeromyxobacter
OTU000647	0	0	1	1	2	0	3	2	2	5	3	2	0	2	2	Chloroflexi	TK10
OTU000648	2	1	1	2	0	0	2	2	0	2	3	1	3	4	2	Bacteroidota	Bacteroidia	Sphingobacteriales	AKYH767
OTU000649	2	1	2	2	5	2	0	3	3	2	0	1	0	1	1	Proteobacteria	Gammaproteobacteria	Burkholderiales	A21b
OTU000650	0	0	2	0	0	0	6	2	1	2	6	3	1	0	2	Proteobacteria	Alphaproteobacteria	Dongiales	Dongiaceae	Dongia
OTU000651	3	0	9	0	2	3	1	0	1	0	0	1	5	0	0	Crenarchaeota	Nitrososphaeria	Group_11c
OTU000652	0	0	0	0	5	0	5	4	1	0	2	5	1	0	2	Verrucomicrobiota	Verrucomicrobiae	Pedosphaerales	Pedosphaeraceae
OTU000653	0	0	0	0	0	1	3	1	9	6	0	2	0	0	3	Proteobacteria	Gammaproteobacteria	Xanthomonadales	Rhodanobacteraceae
OTU000654	2	1	1	4	0	1	0	2	3	2	3	3	1	1	1	Chloroflexi	Ktedonobacteria	Ktedonobacterales	Ktedonobacteraceae	FCPS473
OTU000655	0	0	1	6	0	1	4	1	6	2	3	0	0	1	0	Proteobacteria	Alphaproteobacteria	Rhizobiales	Beijerinckiaceae	Methylobacterium-Methylorubrum
OTU000656	2	0	2	0	3	0	2	5	0	2	1	3	4	0	1	Elusimicrobiota	Lineage_IIa
OTU000657	0	0	2	1	1	0	4	4	0	4	4	2	0	0	2	Gemmatimonadota	Gemmatimonadetes	Gemmatimonadales	Gemmatimonadaceae
OTU000658	0	0	0	5	4	3	0	3	3	2	0	1	0	1	2	Myxococcota	Polyangia	Polyangiales	Polyangiaceae	Pajaroellobacter
OTU000659	0	0	1	9	2	7	1	0	1	1	0	0	0	0	2	Patescibacteria	Parcubacteria	Candidatus_Kaiserbacteria
OTU000660	0	1	0	0	5	2	0	1	1	1	1	0	5	3	4	Planctomycetota	Planctomycetes	Isosphaerales	Isosphaeraceae	Candidatus_Nostocoida
OTU000661	0	0	0	1	1	0	1	0	3	2	3	1	3	2	7	Planctomycetota	Planctomycetes	Isosphaerales	Isosphaeraceae
OTU000662	1	0	1	0	1	1	1	5	2	4	2	2	0	3	1
OTU000663	0	0	1	3	3	1	1	1	1	0	0	0	0	13	0	Chloroflexi	Ktedonobacteria	Ktedonobacterales	Ktedonobacteraceae
OTU000664	3	1	0	1	5	2	5	1	1	2	1	1	0	1	0	Planctomycetota	Planctomycetes	Gemmatales	Gemmataceae
OTU000665	0	0	3	8	0	0	0	0	4	0	2	5	2	0	0	Bacteroidota	Bacteroidia	Chitinophagales	Chitinophagaceae	Terrimonas
OTU000666	3	2	0	1	1	0	0	3	3	2	3	2	2	2	0	Gemmatimonadota	Gemmatimonadetes	Gemmatimonadales	Gemmatimonadaceae
OTU000667	2	0	2	2	1	0	1	0	6	2	1	1	3	3	0	Armatimonadota	Chthonomonadetes	Chthonomonadales	Chthonomonadaceae	Chthonomonas
OTU000668	0	0	0	3	0	0	4	10	1	1	1	0	2	0	2	Gemmatimonadota	Gemmatimonadetes	Gemmatimonadales	Gemmatimonadaceae	Gemmatimonas
OTU000669	0	0	2	0	0	1	1	0	4	6	6	3	0	0	1	Patescibacteria	Saccharimonadia	Saccharimonadales	LWQ8
OTU000670	2	0	1	3	2	0	0	0	2	4	3	1	0	2	4	Planctomycetota	Planctomycetes	Gemmatales	Gemmataceae
OTU000671	0	1	4	3	0	1	1	0	1	4	5	2	0	1	1
OTU000672	0	0	0	0	0	0	3	9	11	0	1	0	0	0	0	Planctomycetota	Phycisphaerae	Tepidisphaerales	CPla-3_termite_group
OTU000673	0	0	0	5	7	0	3	0	0	0	0	0	3	3	3	Verrucomicrobiota	Verrucomicrobiae	Chthoniobacterales	Chthoniobacteraceae	Chthoniobacter
OTU000674	2	1	0	1	3	1	0	3	2	5	2	1	0	0	2	Patescibacteria	Parcubacteria
OTU000675	0	2	0	3	0	2	4	2	3	3	0	1	0	1	2	Bacteroidota	Bacteroidia	Cytophagales	Microscillaceae
OTU000676	0	0	1	7	0	1	2	2	0	1	3	1	1	2	2	Proteobacteria	Gammaproteobacteria	Burkholderiales	Oxalobacteraceae	Collimonas	Collimonas_fungivorans
OTU000677	2	3	7	1	0	3	0	0	0	0	2	0	0	0	5
OTU000678	3	1	3	0	0	1	2	0	5	3	1	1	0	1	2
OTU000679	1	0	1	0	2	0	2	4	6	1	3	0	1	0	2	Bacteroidota	Bacteroidia	Sphingobacteriales	CWT_CU03-E12
OTU000680	0	0	0	3	0	0	1	7	3	1	1	0	4	1	2	Bacteroidota	Bacteroidia	Cytophagales	Microscillaceae
OTU000681	0	0	4	0	2	0	1	3	2	7	0	3	1	0	0	Chloroflexi	TK10
OTU000682	1	0	1	1	2	0	0	2	4	10	2	0	0	0	0
OTU000683	1	0	0	0	0	0	5	5	2	2	0	1	0	5	2	Chloroflexi	Ktedonobacteria	Ktedonobacterales	Ktedonobacteraceae
OTU000684	0	0	0	1	1	3	1	4	2	0	0	3	2	1	5	Chloroflexi	Ktedonobacteria	Ktedonobacterales	Ktedonobacteraceae
OTU000685	0	0	0	1	0	1	4	3	5	2	2	2	0	0	3	Planctomycetota	Planctomycetes	Gemmatales	Gemmataceae	Gemmata
OTU000686	0	1	0	1	3	0	3	6	0	1	5	0	1	2	0	Patescibacteria	Parcubacteria	Candidatus_Jorgensenbacteria	Candidatus_Adlerbacteria_bacterium_GW2011_GWC1_50_9
OTU000687	1	0	3	0	0	2	5	2	6	2	0	0	0	2	0	Verrucomicrobiota	Verrucomicrobiae	Chthoniobacterales	Chthoniobacteraceae	Candidatus_Udaeobacter
OTU000688	0	0	0	0	2	0	1	8	3	1	0	1	6	0	1	Bacteroidota	Bacteroidia	Flavobacteriales	Flavobacteriaceae	Flavobacterium
OTU000689	0	0	1	4	0	0	3	0	1	7	4	2	0	0	1	Bacteroidota	Kapabacteria	Kapabacteriales
OTU000690	1	3	0	1	5	1	0	2	0	1	4	2	0	0	3	Planctomycetota	Planctomycetes	Planctomycetales	Gimesiaceae
OTU000691	0	0	0	1	0	4	2	4	4	0	3	2	3	0	0	Patescibacteria	Parcubacteria	Candidatus_Kaiserbacteria
OTU000692	3	1	0	0	0	0	0	3	4	1	4	6	0	1	0	Acidobacteriota	Acidobacteriae
OTU000693	2	0	2	1	0	0	3	2	1	4	2	4	0	0	2
OTU000694	0	0	0	0	0	0	3	4	1	8	3	2	1	1	0	Patescibacteria	Parcubacteria	Candidatus_Kaiserbacteria
OTU000695	0	1	0	1	1	1	1	6	6	4	1	0	0	0	0	Patescibacteria	Parcubacteria
OTU000696	6	1	0	3	0	2	0	0	0	0	1	1	3	3	2	Chloroflexi	Anaerolineae	Anaerolineales	Anaerolineaceae	Levilinea
OTU000697	1	0	0	1	0	2	1	1	0	5	2	7	1	1	0	Acidobacteriota	Acidobacteriae	Subgroup_2
OTU000698	0	1	0	0	2	5	1	2	2	3	2	0	1	2	1	Actinobacteriota	Acidimicrobiia
OTU000699	1	1	2	1	1	1	1	1	1	2	5	3	0	0	2	Planctomycetota	Planctomycetes	Gemmatales	Gemmataceae
OTU000700	4	1	0	0	0	0	0	3	4	4	4	1	0	1	0	Chloroflexi	Ktedonobacteria	Ktedonobacterales	Ktedonobacteraceae	Thermosporothrix
OTU000701	0	0	0	0	0	0	0	0	0	0	0	2	0	18	2	Chloroflexi	Ktedonobacteria	Ktedonobacterales	Ktedonobacteraceae
OTU000702	1	0	2	1	0	1	0	1	0	0	5	0	3	2	6	MBNT15	delta_proteobacterium_WX152
OTU000703	0	3	1	1	0	0	2	6	3	0	2	0	3	1	0	Patescibacteria	Saccharimonadia	Saccharimonadales
OTU000704	2	3	0	0	0	0	3	1	4	4	0	2	0	1	2	Planctomycetota	Planctomycetes	Gemmatales	Gemmataceae
OTU000705	0	2	2	2	0	0	0	0	1	0	6	0	9	0	0	Fusobacteriota	Fusobacteriia	Fusobacteriales	Fusobacteriaceae	Cetobacterium
OTU000706	5	1	6	3	0	0	0	3	0	0	0	0	2	1	1	Thermoplasmatota	Thermoplasmata
OTU000707	0	0	0	1	1	1	4	9	1	0	2	1	2	0	0	Proteobacteria	Gammaproteobacteria	Xanthomonadales	Xanthomonadaceae
OTU000708	3	3	0	0	2	1	0	0	10	1	2	0	0	0	0	Proteobacteria	Alphaproteobacteria	Caulobacterales	Hyphomonadaceae	SWB02
OTU000709	0	2	2	2	3	10	0	0	0	0	0	0	1	2	0	Bacteroidota	Bacteroidia	Bacteroidales	Bacteroidetes_vadinHA17
OTU000710	0	0	0	0	2	1	2	4	3	2	0	4	0	1	3	Verrucomicrobiota	Verrucomicrobiae	Methylacidiphilales	Methylacidiphilaceae
OTU000711	0	0	0	0	0	0	3	4	0	5	6	1	1	0	2	Patescibacteria	Parcubacteria	Candidatus_Kaiserbacteria
OTU000712	1	0	0	1	2	4	2	3	1	2	1	3	2	0	0	Patescibacteria	Saccharimonadia	Saccharimonadales	LWQ8
OTU000713	13	3	0	0	0	1	3	1	0	0	0	0	0	0	1	Verrucomicrobiota	Chlamydiae	Chlamydiales	cvE6
OTU000714	0	0	0	0	2	0	5	5	2	0	3	2	0	1	2	Planctomycetota	Phycisphaerae	Tepidisphaerales	WD2101_soil_group
OTU000715	0	0	0	3	5	0	0	1	0	1	0	0	3	9	0	Chloroflexi	Anaerolineae	Anaerolineales	Anaerolineaceae
OTU000716	0	0	0	0	0	0	6	2	2	3	5	0	3	1	0	Myxococcota	Polyangia	Polyangiales	Polyangiaceae
OTU000717	0	3	0	5	0	2	0	2	0	5	3	0	0	0	2	Patescibacteria	Saccharimonadia	Saccharimonadales
OTU000718	1	1	0	0	2	2	4	2	1	3	3	1	0	0	2	Planctomycetota	Planctomycetes	Gemmatales	Gemmataceae
OTU000719	2	0	0	0	2	4	2	0	2	1	3	3	1	0	2	Verrucomicrobiota	Verrucomicrobiae	Opitutales	Opitutaceae
OTU000720	0	0	3	0	11	1	0	1	0	2	0	0	3	0	1	Proteobacteria	Gammaproteobacteria	Pseudomonadales	Moraxellaceae	Acinetobacter
OTU000721	0	2	2	0	0	3	1	4	1	0	0	0	6	0	3	Patescibacteria	Parcubacteria
OTU000722	0	0	0	0	15	0	0	1	1	3	0	0	1	0	0	Verrucomicrobiota	Verrucomicrobiae	Chthoniobacterales	Chthoniobacteraceae	Chthoniobacter
OTU000723	1	0	2	0	1	0	1	1	4	3	4	1	1	0	2	Proteobacteria	Alphaproteobacteria	Rhizobiales	Rhizobiales_Incertae_Sedis
OTU000724	1	0	6	0	0	2	0	3	1	2	0	2	4	0	0	Planctomycetota	Planctomycetes	Gemmatales	Gemmataceae
OTU000725	0	1	0	1	0	0	2	10	3	1	1	0	0	1	1	Myxococcota	Polyangia	Polyangiales	BIrii41
OTU000726	0	1	1	1	2	0	1	0	3	0	6	1	1	2	2	Acidobacteriota	Acidobacteriae	Acidobacteriales
OTU000727	0	0	0	4	0	3	1	2	4	0	2	1	1	3	0	Myxococcota	Polyangia	mle1-27
OTU000728	0	0	0	2	0	0	0	0	6	0	1	0	2	8	2	Bacteroidota	Bacteroidia	Chitinophagales	Chitinophagaceae	Ferruginibacter
OTU000729	2	0	2	0	1	8	0	1	1	0	0	0	2	3	1	Gemmatimonadota	Gemmatimonadetes	Gemmatimonadales	Gemmatimonadaceae
OTU000730	0	1	0	2	3	0	1	0	4	2	3	3	1	0	1	Acidobacteriota	Acidobacteriae	Acidobacteriales
OTU000731	0	3	5	0	0	1	2	0	2	2	0	0	0	1	5	Nitrospirota	Nitrospiria	Nitrospirales	Nitrospiraceae	Nitrospira
OTU000732	1	0	0	0	0	4	0	3	2	7	0	1	1	0	2	Patescibacteria	Saccharimonadia	Saccharimonadales	WWH38
OTU000733	1	0	0	0	1	0	2	3	0	3	5	6	0	0	0	Bacteroidota	Bacteroidia	Chitinophagales	Saprospiraceae
OTU000734	0	0	0	0	0	7	3	2	5	1	0	0	2	0	1	Verrucomicrobiota	Verrucomicrobiae	Opitutales	Opitutaceae	Lacunisphaera
OTU000735	0	0	0	5	0	0	2	0	4	0	0	0	10	0	0	Bacteroidota	Bacteroidia	Chitinophagales	Chitinophagaceae
OTU000736	0	0	2	2	1	1	0	0	1	0	0	0	4	8	2	Bacteroidota	Bacteroidia	Chitinophagales	Chitinophagaceae	Ferruginibacter
OTU000737	0	0	1	0	0	2	15	0	0	1	1	1	0	0	0	Bacteroidota	Bacteroidia	Sphingobacteriales	Sphingobacteriaceae	Mucilaginibacter
OTU000738	7	2	0	0	1	3	1	0	0	0	0	0	2	2	3	Proteobacteria	Gammaproteobacteria	Burkholderiales	Burkholderiaceae	Burkholderia-Caballeronia-Paraburkholderia
OTU000739	3	1	3	1	4	1	1	0	3	1	1	0	1	1	0	Crenarchaeota	Nitrososphaeria	Group_11c
OTU000740	0	0	0	0	1	0	3	9	0	0	3	1	2	0	2	Bdellovibrionota	Oligoflexia	0319-6G20
OTU000741	2	4	1	0	0	3	1	1	4	3	0	1	1	0	0	Myxococcota	Myxococcia	Myxococcales	Myxococcaceae
OTU000742	0	0	0	0	2	1	1	4	2	0	0	6	1	2	2	Planctomycetota	Planctomycetes	Isosphaerales	Isosphaeraceae	Aquisphaera
OTU000743	7	1	4	0	0	0	0	2	3	1	1	0	0	2	0	Dependentiae	Babeliae	Babeliales	Vermiphilaceae
OTU000744	0	0	0	0	4	0	1	3	0	4	4	0	1	2	2	Chloroflexi	Anaerolineae	SBR1031	A4b
OTU000745	3	0	1	1	3	0	2	1	1	2	3	0	0	1	2	Patescibacteria	Parcubacteria	Candidatus_Jorgensenbacteria	Candidatus_Adlerbacteria_bacterium_GW2011_GWC1_50_9
OTU000746	0	3	0	0	0	0	2	5	0	2	0	0	1	7	0	Chloroflexi	Ktedonobacteria	Ktedonobacterales	Ktedonobacteraceae
OTU000747	0	4	1	1	0	0	0	1	1	3	0	0	2	3	4	Gemmatimonadota	Gemmatimonadetes	Gemmatimonadales	Gemmatimonadaceae
OTU000748	0	1	0	0	0	0	0	0	0	0	2	3	0	0	14	Patescibacteria	Parcubacteria	Candidatus_Jorgensenbacteria	Candidatus_Adlerbacteria_bacterium_GW2011_GWC1_50_9
OTU000749	1	1	1	2	6	2	1	0	1	1	1	0	2	0	1	Proteobacteria	Gammaproteobacteria	Burkholderiales	A21b
OTU000750	2	0	0	0	0	0	6	7	5	0	0	0	0	0	0	Patescibacteria	Parcubacteria
OTU000751	0	1	1	1	1	0	1	2	1	1	4	1	1	0	5	Chloroflexi	Ktedonobacteria	C0119
OTU000752	1	1	1	1	0	0	4	0	0	1	7	3	0	0	1	Acidobacteriota	Acidobacteriae	Solibacterales	Solibacteraceae	Candidatus_Solibacter
OTU000753	0	4	0	1	0	0	2	3	4	2	1	1	0	1	1	Acidobacteriota	Acidobacteriae	Acidobacteriales
OTU000754	1	1	0	1	5	1	0	1	3	0	0	1	1	2	3	Patescibacteria	Saccharimonadia	Saccharimonadales
OTU000755	0	1	0	0	0	0	1	4	3	4	1	1	4	0	1	Proteobacteria	Alphaproteobacteria
OTU000756	0	0	1	3	1	2	0	3	2	3	0	0	3	0	2	Chloroflexi	Ktedonobacteria	Ktedonobacterales	JG30-KF-AS9
OTU000757	1	0	2	0	1	2	2	0	2	2	3	3	1	0	1	Gemmatimonadota	Gemmatimonadetes	Gemmatimonadales	Gemmatimonadaceae	Gemmatimonas
OTU000758	0	1	4	4	1	2	2	0	2	0	0	1	1	2	0	Acidobacteriota	Acidobacteriae	Subgroup_2
OTU000759	0	0	0	0	1	0	3	2	5	4	0	1	2	1	1	Myxococcota	Polyangia	Haliangiales	Haliangiaceae	Haliangium
OTU000760	1	0	1	5	1	0	5	1	5	0	0	0	1	0	0	Myxococcota	Polyangia	Polyangiales	Polyangiaceae	Minicystis
OTU000761	6	5	2	0	0	0	3	0	0	1	0	1	0	2	0	Acidobacteriota	Acidobacteriae	Solibacterales	Solibacteraceae	Candidatus_Solibacter
OTU000762	0	0	0	0	0	1	3	4	3	1	4	1	2	0	1	Patescibacteria	Parcubacteria	Candidatus_Kaiserbacteria
OTU000763	0	0	0	0	0	0	13	3	2	2	0	0	0	0	0	Patescibacteria	Parcubacteria	Candidatus_Kaiserbacteria
OTU000764	6	2	5	0	0	0	0	0	0	3	0	0	3	1	0	Actinobacteriota	Actinobacteria	Catenulisporales	Actinospicaceae	Actinospica
OTU000765	4	1	1	0	2	0	0	0	5	3	0	4	0	0	0	Acidobacteriota	Acidobacteriae	Subgroup_2
OTU000766	1	0	0	4	0	2	3	0	0	2	1	4	2	1	0	Chloroflexi	AD3
OTU000767	3	1	3	4	1	0	2	0	0	0	2	1	0	1	2	Dependentiae	Babeliae	Babeliales	Vermiphilaceae
OTU000768	0	1	0	0	2	2	0	2	5	0	3	2	0	2	1	Verrucomicrobiota	Verrucomicrobiae	Pedosphaerales	Pedosphaeraceae	ADurbBin063-1
OTU000769	0	1	2	2	0	0	2	4	1	1	2	1	0	1	3	Proteobacteria	Alphaproteobacteria
OTU000770	2	0	0	1	2	0	7	0	1	4	3	0	0	0	0	Patescibacteria	Parcubacteria	Candidatus_Kaiserbacteria
OTU000771	1	1	1	3	1	2	0	0	0	4	1	5	0	0	1	Chloroflexi	Ktedonobacteria	Ktedonobacterales	Ktedonobacteraceae	HSB_OF53-F07
OTU000772	0	0	0	1	0	0	4	2	0	3	0	4	1	5	0	Patescibacteria	Saccharimonadia	Saccharimonadales	LWQ8
OTU000773	0	0	1	3	3	2	3	1	0	2	0	0	0	3	2	Acidobacteriota	Acidobacteriae	Acidobacteriales	Acidobacteriaceae_Subgroup_1	Terriglobus
OTU000774	0	0	1	0	1	3	0	1	1	0	0	1	3	2	7	Patescibacteria	Saccharimonadia	Saccharimonadales	Saccharimonadaceae	TM7a
OTU000775	0	0	0	1	1	0	0	2	1	2	8	2	0	0	3	Bacteroidota	Bacteroidia	Sphingobacteriales	envOPS_17
OTU000776	4	2	2	1	1	2	0	0	0	0	0	4	1	1	1	Planctomycetota	Planctomycetes	Isosphaerales	Isosphaeraceae
OTU000777	2	0	0	0	0	0	2	2	0	8	1	2	1	1	0
OTU000778	2	1	2	3	2	5	1	0	0	0	2	0	0	0	1	Proteobacteria	Gammaproteobacteria	KF-JG30-C25
OTU000779	0	0	1	1	0	0	2	2	0	5	1	3	1	2	1	Planctomycetota	Phycisphaerae	Tepidisphaerales	WD2101_soil_group
OTU000780	3	1	0	3	1	0	0	2	1	1	0	2	1	2	2	Cyanobacteria	Vampirivibrionia	Obscuribacterales	Obscuribacteraceae
OTU000781	0	1	2	0	5	0	1	3	0	5	0	1	1	0	0	Acidobacteriota	Blastocatellia	45620
OTU000782	1	0	6	2	0	3	0	0	0	2	1	1	2	1	0
OTU000783	0	2	0	0	7	0	1	4	1	1	0	1	0	1	1	Patescibacteria	Parcubacteria	Candidatus_Kaiserbacteria
OTU000784	2	0	1	0	1	0	0	0	2	3	1	0	1	2	6	Patescibacteria	Parcubacteria	Candidatus_Nomurabacteria
OTU000785	0	5	1	1	0	1	1	1	1	2	1	1	0	1	3	Actinobacteriota	Acidimicrobiia	Microtrichales	Iamiaceae	Iamia
OTU000786	2	0	1	0	1	3	2	3	0	1	1	2	1	2	0	Actinobacteriota	Acidimicrobiia
OTU000787	0	0	0	1	0	0	4	3	5	2	1	1	1	1	0	Armatimonadota	Fimbriimonadia	Fimbriimonadales	Fimbriimonadaceae
OTU000788	0	0	0	3	5	3	0	0	0	0	2	0	1	4	1	Proteobacteria	Gammaproteobacteria	Burkholderiales	Burkholderiaceae	Burkholderia-Caballeronia-Paraburkholderia
OTU000789	1	1	1	0	0	1	1	9	1	3	0	0	0	0	1	Bacteroidota	Bacteroidia	Flavobacteriales	Flavobacteriaceae	Flavobacterium
OTU000790	0	0	1	1	0	4	6	0	2	2	1	0	1	1	0	Patescibacteria	Parcubacteria	Candidatus_Kaiserbacteria
OTU000791	0	0	0	0	0	0	2	6	2	2	0	2	0	0	5	Myxococcota	Myxococcia	Myxococcales
OTU000792	6	0	0	1	0	0	0	2	1	1	3	2	0	2	1	Bacteroidota	Bacteroidia	Chitinophagales	Chitinophagaceae	Puia	Puia_dinghuensis
OTU000793	3	0	1	0	0	1	6	0	3	1	0	2	1	0	1	Chloroflexi	Ktedonobacteria	Ktedonobacterales	Ktedonobacteraceae	HSB_OF53-F07
OTU000794	0	0	0	0	1	0	1	9	6	0	0	2	0	0	0	Acidobacteriota	Thermoanaerobaculia	Thermoanaerobaculales	Thermoanaerobaculaceae	Subgroup_10
OTU000795	0	0	0	1	0	0	0	2	0	3	1	7	0	2	3	Patescibacteria	Saccharimonadia	Saccharimonadales
OTU000796	0	2	2	1	1	3	0	0	4	0	0	1	0	0	5	Verrucomicrobiota	Chlamydiae	Chlamydiales	Simkaniaceae
OTU000797	0	4	0	2	2	0	0	1	0	0	2	0	7	0	1	Bdellovibrionota	Bdellovibrionia	Bacteriovoracales	Bacteriovoracaceae	Bacteriovorax
OTU000798	1	0	1	0	3	1	0	1	1	0	1	4	3	2	1	Planctomycetota	Planctomycetes	Gemmatales	Gemmataceae
OTU000799	0	0	0	0	4	0	4	1	3	0	0	0	0	4	2	Myxococcota	Polyangia	Haliangiales	Haliangiaceae	Haliangium
OTU000800	0	0	0	3	4	1	5	0	1	0	0	0	1	0	3	Verrucomicrobiota	Verrucomicrobiae	Chthoniobacterales	Chthoniobacteraceae	Chthoniobacter
OTU000801	0	0	0	0	0	0	4	2	0	7	3	1	0	0	1	Patescibacteria	Parcubacteria
OTU000802	0	0	0	1	2	2	1	6	0	1	4	0	0	1	0	Patescibacteria	Saccharimonadia	Saccharimonadales
OTU000803	5	1	6	0	0	0	0	1	3	0	2	0	0	0	0
OTU000804	0	0	1	1	1	0	2	0	4	0	5	1	0	0	3	Proteobacteria	Gammaproteobacteria	Gammaproteobacteria_Incertae_Sedis	Unknown_Family	Acidibacter
OTU000805	0	0	1	0	0	0	4	0	4	5	0	3	0	0	1	Actinobacteriota	Thermoleophilia	Solirubrobacterales	Solirubrobacteraceae	Conexibacter
OTU000806	0	0	0	3	5	0	1	0	0	2	0	1	3	1	2	Acidobacteriota	Vicinamibacteria	Subgroup_17
OTU000807	0	0	4	0	0	0	1	4	2	2	0	2	0	1	2	Bacteroidota	Kapabacteria	Kapabacteriales
OTU000808	0	0	0	0	0	0	0	0	0	0	18	0	0	0	0	Firmicutes	Bacilli	Lactobacillales	Aerococcaceae	Aerococcus	Aerococcus_urinaeequi
OTU000809	0	0	0	0	1	1	1	1	1	4	1	7	0	1	0	Chloroflexi	Ktedonobacteria	Ktedonobacterales	JG30-KF-AS9
OTU000810	1	3	1	0	2	0	0	1	2	1	2	0	0	0	5	Verrucomicrobiota	Verrucomicrobiae	Pedosphaerales	Pedosphaeraceae
OTU000811	2	0	5	1	1	0	2	1	3	0	2	0	0	0	1	Actinobacteriota	Actinobacteria	Catenulisporales	Actinospicaceae	Actinospica
OTU000812	0	0	0	1	0	0	3	6	5	2	0	1	0	0	0	Verrucomicrobiota	Verrucomicrobiae	Pedosphaerales	Pedosphaeraceae
OTU000813	3	0	2	0	0	0	4	0	2	3	1	0	0	2	1	Actinobacteriota	Thermoleophilia	Solirubrobacterales	Solirubrobacteraceae	Conexibacter
OTU000814	0	1	1	6	1	1	6	1	1	0	0	0	0	0	0	Bdellovibrionota	Oligoflexia	0319-6G20
OTU000815	0	0	0	1	0	1	3	4	1	5	0	1	0	1	1	Bacteroidota	Bacteroidia	Sphingobacteriales	CWT_CU03-E12
OTU000816	0	0	1	3	0	1	4	1	1	1	1	0	0	3	2	Acidobacteriota	Subgroup_11
OTU000817	3	2	4	0	0	0	3	1	3	0	1	1	0	0	0	Bdellovibrionota	Oligoflexia	0319-6G20	bacterium_enrichment_culture_clone_auto112_4W
OTU000818	0	0	0	0	3	2	0	1	5	0	0	1	0	0	6	Planctomycetota	Planctomycetes	Gemmatales	Gemmataceae
OTU000819	2	4	2	2	2	0	0	0	1	0	1	1	2	1	0	Actinobacteriota	MB-A2-108	Actinobacteria_bacterium_RBG_19FT_COMBO_70_19
OTU000820	0	0	0	0	0	0	6	2	3	0	0	0	1	1	5	Acidobacteriota	Thermoanaerobaculia	Thermoanaerobaculales	Thermoanaerobaculaceae	Subgroup_10
OTU000821	3	0	0	0	4	0	1	0	0	1	0	9	0	0	0	Firmicutes	Bacilli	Bacillales	Bacillaceae	Fictibacillus
OTU000822	1	1	0	0	1	0	0	2	1	0	2	5	0	2	3	Verrucomicrobiota	Verrucomicrobiae	Opitutales	Opitutaceae
OTU000823	1	0	2	1	0	3	3	0	4	2	0	0	0	0	1	Planctomycetota	Planctomycetes	Gemmatales	Gemmataceae
OTU000824	0	0	0	3	0	1	2	2	0	2	1	4	1	1	0	Planctomycetota	vadinHA49
OTU000825	0	2	1	2	3	4	0	1	0	0	0	0	3	0	1	Proteobacteria	Gammaproteobacteria	Burkholderiales
OTU000826	4	0	1	0	3	0	1	1	0	1	2	2	2	0	0	Planctomycetota	Planctomycetes	Gemmatales	Gemmataceae
OTU000827	1	1	0	0	0	1	1	2	2	1	0	0	1	2	5	Acidobacteriota	Acidobacteriae	Acidobacteriales	Acidobacteriaceae_Subgroup_1
OTU000828	0	0	2	0	0	2	0	2	2	0	2	1	0	1	5	Planctomycetota	Planctomycetes	Gemmatales	Gemmataceae
OTU000829	0	4	2	0	1	2	1	1	3	2	0	0	1	0	0	Verrucomicrobiota	Verrucomicrobiae	S-BQ2-57_soil_group
OTU000830	1	1	2	2	1	3	1	0	0	0	0	0	2	1	3	Proteobacteria	Gammaproteobacteria	Steroidobacterales	Steroidobacteraceae
OTU000831	0	0	0	0	0	0	3	3	5	2	0	3	0	0	1	Verrucomicrobiota	Verrucomicrobiae	Chthoniobacterales	Chthoniobacteraceae	Candidatus_Udaeobacter
OTU000832	0	2	4	0	2	1	0	3	0	0	0	3	1	0	1	Planctomycetota	Planctomycetes	Isosphaerales	Isosphaeraceae	Aquisphaera
OTU000833	0	0	0	1	2	0	2	4	1	2	2	1	1	1	0	Patescibacteria	Parcubacteria
OTU000834	2	0	1	4	1	0	0	0	0	0	1	1	5	1	1	Planctomycetota	Planctomycetes	Gemmatales	Gemmataceae
OTU000835	0	0	0	0	0	1	2	4	2	3	3	2	0	0	0	Patescibacteria	Parcubacteria	Candidatus_Adlerbacteria
OTU000836	3	2	1	0	3	1	0	2	0	0	0	0	1	2	2	Verrucomicrobiota	Chlamydiae	Chlamydiales	cvE6
OTU000837	1	0	2	0	0	2	3	1	0	2	2	3	1	0	0	Acidobacteriota	Blastocatellia	45620
OTU000838	2	4	6	0	0	0	0	0	0	1	0	1	1	0	2
OTU000839	3	2	1	0	0	3	1	2	1	2	0	0	0	2	0	Planctomycetota	Planctomycetes	Isosphaerales	Isosphaeraceae	Aquisphaera
OTU000840	0	0	1	0	0	0	0	6	2	4	0	0	2	2	0	Bacteroidota	Bacteroidia	Chitinophagales	Chitinophagaceae
OTU000841	1	0	0	2	3	2	1	0	0	2	1	0	2	0	3	Patescibacteria	Parcubacteria
OTU000842	0	0	1	6	7	0	1	0	0	0	0	0	0	2	0	Proteobacteria	Gammaproteobacteria	Pseudomonadales	Moraxellaceae	Cavicella
OTU000843	0	2	1	1	2	2	1	0	1	0	0	0	4	0	3	Patescibacteria	Saccharimonadia	Saccharimonadales
OTU000844	1	0	7	0	1	0	0	0	1	2	1	0	0	3	1	Patescibacteria	Parcubacteria	Candidatus_Kaiserbacteria
OTU000845	4	2	3	0	0	0	0	0	2	1	3	0	1	1	0	Chloroflexi	Ktedonobacteria	Ktedonobacterales	Ktedonobacteraceae
OTU000846	0	0	3	0	0	1	2	2	1	2	1	2	2	0	1	Myxococcota	Polyangia	Polyangiales	Polyangiaceae
OTU000847	0	0	1	1	0	1	4	1	2	2	0	0	1	1	3	Proteobacteria	Gammaproteobacteria	Burkholderiales	SC-I-84	beta_proteobacterium_JGI_0001003-N18
OTU000848	0	0	2	2	0	1	2	3	1	1	1	2	0	0	2	Acidobacteriota	Vicinamibacteria	Vicinamibacterales
OTU000849	0	0	0	0	0	0	2	4	0	1	0	0	0	4	5	Patescibacteria	Parcubacteria	Candidatus_Adlerbacteria
OTU000850	0	0	0	2	0	2	0	0	0	3	6	2	0	1	0	Actinobacteriota	Acidimicrobiia	IMCC26256	bacterium_enrichment_culture_clone_auto73_4W
OTU000851	2	0	0	0	1	1	0	1	1	1	4	1	1	2	1	Patescibacteria	Parcubacteria	Candidatus_Jorgensenbacteria	Candidatus_Adlerbacteria_bacterium_GW2011_GWC1_50_9
OTU000852	0	0	1	0	1	2	0	2	5	1	1	1	1	0	1	Bacteroidota	Bacteroidia	Sphingobacteriales	envOPS_17
OTU000853	0	0	0	3	2	3	1	2	2	0	1	0	2	0	0	Gemmatimonadota	Gemmatimonadetes	Gemmatimonadales	Gemmatimonadaceae
OTU000854	2	0	0	0	0	0	0	3	1	1	1	3	1	2	2	Gemmatimonadota	Gemmatimonadetes	Gemmatimonadales	Gemmatimonadaceae	Gemmatimonas
OTU000855	0	0	0	0	1	2	2	0	2	1	0	0	1	0	7	Acidobacteriota	Acidobacteriae	Subgroup_2
OTU000856	3	1	0	2	10	0	0	0	0	0	0	0	0	0	0	Chloroflexi	Ktedonobacteria	Ktedonobacterales	Ktedonobacteraceae
OTU000857	1	2	1	0	0	0	0	9	0	0	0	1	0	2	0	Patescibacteria	Parcubacteria	Candidatus_Jorgensenbacteria	Candidatus_Adlerbacteria_bacterium_GW2011_GWC1_50_9
OTU000858	5	0	11	0	0	0	0	0	0	0	0	0	0	0	0	Firmicutes	Bacilli	Alicyclobacillales	Alicyclobacillaceae	Alicyclobacillus
OTU000859	0	0	0	0	0	0	6	7	0	2	0	0	0	0	1	Planctomycetota	Planctomycetes	Gemmatales	Gemmataceae
OTU000860	1	0	0	1	1	3	0	0	0	2	0	3	4	1	0	Gemmatimonadota	Gemmatimonadetes	Gemmatimonadales	Gemmatimonadaceae
OTU000861	3	0	1	0	0	6	2	1	0	0	0	0	0	3	0	Proteobacteria	Gammaproteobacteria	Xanthomonadales	Rhodanobacteraceae	Luteibacter	Luteibacter_rhizovicinus
OTU000862	0	5	1	0	2	3	0	0	0	0	0	0	1	3	1	Chloroflexi	Anaerolineae	Anaerolineales	Anaerolineaceae
OTU000863	2	0	0	0	0	0	2	5	3	1	0	0	2	0	1	Patescibacteria	Parcubacteria	Candidatus_Adlerbacteria
OTU000864	0	0	0	2	2	4	2	3	3	0	0	0	0	0	0	Gemmatimonadota	Gemmatimonadetes	Gemmatimonadales	Gemmatimonadaceae	Gemmatimonas
OTU000865	2	0	2	1	4	0	0	0	0	0	0	1	0	2	4	Actinobacteriota	Actinobacteria	Frankiales	Acidothermaceae	Acidothermus
OTU000866	0	1	0	1	0	1	1	6	0	1	0	1	2	1	1	Planctomycetota	Planctomycetes	Isosphaerales	Isosphaeraceae
OTU000867	0	11	1	0	0	1	0	0	0	0	0	0	0	1	2	Patescibacteria	Parcubacteria	Candidatus_Adlerbacteria
OTU000868	0	0	0	0	1	0	0	1	1	5	1	4	1	1	1	Chloroflexi	Ktedonobacteria	Ktedonobacterales	Ktedonobacteraceae
OTU000869	0	0	0	0	0	0	1	0	3	3	3	0	0	4	2	Gemmatimonadota	Gemmatimonadetes	Gemmatimonadales	Gemmatimonadaceae	Gemmatimonas
OTU000870	0	0	5	0	4	0	1	0	1	1	0	0	0	4	0	Patescibacteria	Saccharimonadia	Saccharimonadales
OTU000871	0	0	3	0	1	4	0	2	0	1	2	0	3	0	0	Firmicutes	Bacilli	Lactobacillales	Streptococcaceae	Lactococcus
OTU000872	2	0	0	1	0	0	1	1	5	1	0	2	1	2	0	Myxococcota	Polyangia	Polyangiales	Sandaracinaceae	Sandaracinus
OTU000873	0	0	0	0	0	0	7	2	0	2	0	4	0	0	1	Patescibacteria	Parcubacteria
OTU000874	3	0	0	3	0	0	0	3	0	2	2	1	1	0	1	Bacteroidota	Bacteroidia	Cytophagales	Microscillaceae	Chryseolinea
OTU000875	0	0	0	0	0	0	1	0	0	0	3	1	3	0	8	Chloroflexi	Ktedonobacteria	Ktedonobacterales	Ktedonobacteraceae	HSB_OF53-F07
OTU000876	1	1	0	7	1	0	1	0	1	2	0	0	0	0	2	Verrucomicrobiota	Verrucomicrobiae	Pedosphaerales	Pedosphaeraceae	ADurbBin063-1
OTU000877	1	0	1	0	0	0	6	2	0	6	0	0	0	0	0	Crenarchaeota	Nitrososphaeria	Group_11c
OTU000878	0	0	0	3	2	0	2	0	1	2	0	0	1	1	4	Chloroflexi	Anaerolineae
OTU000879	1	4	1	2	0	3	0	0	0	1	2	0	0	2	0	Proteobacteria	Gammaproteobacteria
OTU000880	0	0	0	4	0	3	3	2	1	0	0	0	0	0	2	Patescibacteria	Parcubacteria
OTU000881	3	2	0	0	1	1	0	1	1	0	3	2	0	0	1	Verrucomicrobiota	Verrucomicrobiae	Verrucomicrobiales	Akkermansiaceae	Akkermansia	Akkermansia_muciniphila
OTU000882	0	0	0	0	0	0	1	1	0	0	0	0	0	3	10	Gemmatimonadota	Gemmatimonadetes	Gemmatimonadales	Gemmatimonadaceae	Gemmatimonas	bacterium_Ellin5290
OTU000883	3	7	0	1	1	0	0	0	0	0	0	0	3	0	0	Bacteroidota	Bacteroidia	Chitinophagales	Chitinophagaceae
OTU000884	0	0	0	0	0	0	2	1	2	4	5	0	0	0	1	Chloroflexi	Ktedonobacteria	Ktedonobacterales	JG30-KF-AS9
OTU000885	1	1	1	1	0	3	0	1	1	2	4	0	0	0	0	Verrucomicrobiota	Verrucomicrobiae	Pedosphaerales	Pedosphaeraceae
OTU000886	2	0	3	0	1	0	0	1	1	0	0	6	0	0	1	Planctomycetota	Planctomycetes	Gemmatales	Gemmataceae
OTU000887	1	0	0	0	1	1	4	0	0	0	3	1	2	1	1	Proteobacteria	Alphaproteobacteria
OTU000888	0	0	0	1	1	3	2	2	0	1	0	0	3	0	2	Actinobacteriota	Thermoleophilia	Solirubrobacterales	67-14
OTU000889	5	0	5	1	0	0	0	0	0	0	1	1	1	0	1	Proteobacteria	Alphaproteobacteria	Elsterales
OTU000890	2	2	0	1	0	2	1	2	4	0	0	0	0	0	1	Planctomycetota	Planctomycetes	Gemmatales	Gemmataceae
OTU000891	2	0	0	0	0	0	4	1	2	3	1	0	2	0	0	Chloroflexi	Ktedonobacteria	Ktedonobacterales	Ktedonobacteraceae	JG30a-KF-32
OTU000892	4	1	0	7	0	1	0	0	0	0	0	0	0	0	2	Verrucomicrobiota	Verrucomicrobiae	Pedosphaerales	Pedosphaeraceae	ADurbBin063-1
OTU000893	0	0	0	3	3	2	1	1	0	0	0	1	3	1	0	Verrucomicrobiota	Chlamydiae	Chlamydiales	Simkaniaceae
OTU000894	2	1	2	2	0	0	2	3	0	1	1	0	1	0	0
OTU000895	2	0	2	2	0	0	0	1	0	1	2	1	1	2	1	Planctomycetota	Planctomycetes	Pirellulales	Pirellulaceae	Pirellula	agricultural_soil_bacterium_SC-I-28
OTU000896	1	0	0	0	1	0	0	2	0	2	1	1	3	0	4	Acidobacteriota	Acidobacteriae	Acidobacteriales	Acidobacteriaceae_Subgroup_1	Occallatibacter
OTU000897	0	0	0	0	1	1	4	0	2	1	1	0	1	2	2	Planctomycetota	BD7-11
OTU000898	2	0	0	1	1	2	0	0	0	0	0	0	2	7	0	Bacteroidota	Bacteroidia	Bacteroidales	Bacteroidetes_vadinHA17
OTU000899	3	0	0	0	1	1	0	0	0	2	3	3	0	0	2	Actinobacteriota	Actinobacteria	Frankiales
OTU000900	0	0	0	0	1	0	1	3	0	3	3	1	0	1	2	Armatimonadota	Chthonomonadetes	Chthonomonadales	Chthonomonadaceae	Chthonomonas
OTU000901	1	2	1	1	1	1	3	1	1	1	2	0	0	0	0	Chloroflexi	AD3
OTU000902	1	2	0	2	0	0	0	1	2	1	0	0	4	2	0	Actinobacteriota	Actinobacteria	Micromonosporales	Micromonosporaceae
OTU000903	0	0	2	4	0	0	1	0	0	1	0	3	0	0	4	Planctomycetota	Phycisphaerae	Tepidisphaerales	WD2101_soil_group
OTU000904	0	0	0	1	8	0	0	0	2	0	2	1	0	0	1	Proteobacteria	Alphaproteobacteria	Caulobacterales	Hyphomonadaceae	SWB02
OTU000905	0	0	0	0	4	0	0	0	0	2	0	3	1	5	0	Spirochaetota	Spirochaetia	Spirochaetales	Spirochaetaceae	Spirochaeta_2
OTU000906	9	1	0	0	2	0	0	0	0	0	0	0	0	1	2	Patescibacteria	Dojkabacteria
OTU000907	2	0	4	2	0	0	0	0	1	2	3	0	0	1	0	Crenarchaeota	Nitrososphaeria	Group_11c
OTU000908	2	1	3	1	0	1	2	3	1	0	0	0	1	0	0	Chloroflexi	Ktedonobacteria	Ktedonobacterales	JG30-KF-AS9
OTU000909	1	2	1	3	0	5	3	0	0	0	0	0	0	0	0	Actinobacteriota	Actinobacteria	Micromonosporales	Micromonosporaceae
OTU000910	3	0	0	0	0	0	1	0	3	2	1	2	1	0	2
OTU000911	3	1	0	2	2	5	1	0	0	0	0	0	0	1	0	Proteobacteria	Gammaproteobacteria	Burkholderiales	Burkholderiaceae	Burkholderia-Caballeronia-Paraburkholderia
OTU000912	4	1	5	1	0	0	0	0	0	0	4	0	0	0	0
OTU000913	0	0	0	0	0	0	5	1	2	1	0	0	0	2	4	Chloroflexi	Ktedonobacteria	Ktedonobacterales
OTU000914	0	0	0	0	7	2	2	0	0	0	0	0	0	2	2	Verrucomicrobiota	Chlamydiae	Chlamydiales	Simkaniaceae
OTU000915	3	0	0	0	0	0	2	1	3	2	0	2	0	0	2	Patescibacteria	Parcubacteria
OTU000916	2	1	0	0	3	0	0	1	1	3	2	0	2	0	0	Chloroflexi	Anaerolineae	Anaerolineales	Anaerolineaceae	Anaerolinea
OTU000917	0	0	0	6	4	5	0	0	0	0	0	0	0	0	0	Patescibacteria	Saccharimonadia	Saccharimonadales
OTU000918	0	0	2	3	0	0	0	0	3	2	0	3	2	0	0	Actinobacteriota	Acidimicrobiia
OTU000919	2	0	0	0	1	0	3	2	2	0	2	0	2	0	1	Patescibacteria	Parcubacteria
OTU000920	0	3	0	0	0	1	2	0	2	1	1	4	0	1	0	Patescibacteria	Parcubacteria
OTU000921	1	1	0	1	1	1	1	0	0	0	2	0	4	0	3	Patescibacteria	Saccharimonadia	Saccharimonadales
OTU000922	1	2	1	3	2	1	2	0	0	1	0	0	0	0	2	Bacteroidota	Bacteroidia	Sphingobacteriales	Sphingobacteriaceae	Mucilaginibacter
OTU000923	0	0	0	0	5	0	4	2	0	1	1	0	0	0	1	Proteobacteria	Gammaproteobacteria	Burkholderiales	Methylophilaceae
OTU000924	1	0	0	0	2	1	3	2	2	0	0	0	0	0	3	Actinobacteriota	Actinobacteria	Micromonosporales	Micromonosporaceae
OTU000925	0	3	2	1	1	2	0	1	0	0	1	0	0	3	0	Myxococcota	Polyangia	Polyangiales	Polyangiaceae	Pajaroellobacter
OTU000926	0	0	0	0	1	2	2	1	4	0	0	0	2	1	1	Acidobacteriota	Acidobacteriae	Bryobacterales	Bryobacteraceae	Bryobacter
OTU000927	0	1	0	1	1	2	3	2	0	0	2	0	0	2	0	Proteobacteria	Alphaproteobacteria	Acetobacterales	Acetobacteraceae
OTU000928	1	1	0	0	0	0	3	3	1	0	3	0	1	0	1	Gemmatimonadota	Gemmatimonadetes	Gemmatimonadales	Gemmatimonadaceae
OTU000929	0	1	0	2	0	0	4	1	0	0	0	0	1	1	4	Planctomycetota	Planctomycetes	Pirellulales	Pirellulaceae
OTU000930	0	0	0	0	0	0	0	4	1	3	1	0	2	2	1	Patescibacteria	Saccharimonadia	Saccharimonadales
OTU000931	0	0	0	0	0	0	1	5	3	3	0	0	0	0	2	Myxococcota	Myxococcia	Myxococcales	Myxococcaceae
OTU000932	0	0	0	3	2	3	1	0	2	0	0	1	0	0	2	Chloroflexi	Anaerolineae
OTU000933	0	1	1	4	0	0	0	0	0	0	0	1	0	3	4	Chloroflexi	Anaerolineae	Caldilineales	Caldilineaceae
OTU000934	0	0	4	2	1	3	0	0	0	0	0	0	1	2	1	Bacteroidota	Kryptonia	Kryptoniales	BSV26
OTU000935	1	0	0	0	1	2	0	0	5	1	1	0	0	1	2	Acidobacteriota	Vicinamibacteria	Vicinamibacterales	Vicinamibacteraceae
OTU000936	0	0	3	2	0	1	0	0	2	0	4	2	0	0	0	Elusimicrobiota	Lineage_IIa
OTU000937	0	3	0	0	0	0	2	1	0	2	1	3	0	0	2	Actinobacteriota	Acidimicrobiia
OTU000938	2	0	0	1	0	0	1	4	0	1	0	0	1	3	1	Bdellovibrionota	Bdellovibrionia	Bdellovibrionales	Bdellovibrionaceae	Bdellovibrio
OTU000939	1	1	0	0	1	2	5	1	1	0	0	0	1	1	0	Patescibacteria	Parcubacteria
OTU000940	0	0	0	0	0	4	1	3	2	0	2	0	0	1	1	Proteobacteria	Gammaproteobacteria	Burkholderiales	SC-I-84
OTU000941	2	1	1	5	0	0	0	0	3	0	1	1	0	0	0	Myxococcota	Polyangia	Polyangiales	Polyangiaceae	Pajaroellobacter
OTU000942	0	0	0	0	2	0	1	2	1	2	3	1	1	1	0	Patescibacteria	Parcubacteria	Candidatus_Azambacteria
OTU000943	0	0	0	0	0	0	0	0	1	1	0	0	1	9	2	Patescibacteria	Saccharimonadia	Saccharimonadales
OTU000944	1	0	0	1	0	0	0	0	5	1	2	2	0	0	2	Planctomycetota	Planctomycetes	Gemmatales	Gemmataceae
OTU000945	0	0	0	1	0	3	0	0	0	0	1	7	0	0	2	Patescibacteria	Parcubacteria
OTU000946	0	0	0	1	0	0	2	1	0	7	1	0	0	2	0	Chloroflexi	Ktedonobacteria	Ktedonobacterales	Ktedonobacteraceae	FCPS473
OTU000947	0	4	0	0	0	0	1	0	0	0	1	0	0	5	3	Actinobacteriota	Actinobacteria	Frankiales	Geodermatophilaceae	Antricoccus
OTU000948	1	0	3	1	1	0	0	2	0	0	1	2	1	0	2	Actinobacteriota	Actinobacteria	Micromonosporales	Micromonosporaceae	Luedemannella
OTU000949	0	0	0	1	0	0	2	1	4	3	0	0	0	0	3	Acidobacteriota	Acidobacteriae	Acidobacteriales	Acidobacteriaceae_Subgroup_1
OTU000950	0	0	0	0	0	0	0	2	0	3	5	0	0	4	0	Patescibacteria	Parcubacteria
OTU000951	0	0	0	1	0	2	1	2	0	1	1	2	0	0	4	Elusimicrobiota	Lineage_IIa
OTU000952	0	0	0	1	0	0	0	0	6	1	2	1	0	1	2	Planctomycetota	Planctomycetes	Pirellulales	Pirellulaceae
OTU000953	0	0	0	4	1	1	0	2	0	0	0	0	0	0	6	Cyanobacteria	Sericytochromatia
OTU000954	0	0	0	0	0	0	5	3	4	0	0	2	0	0	0	Patescibacteria	Parcubacteria	Candidatus_Kaiserbacteria
OTU000955	0	0	2	0	1	1	0	1	1	3	2	3	0	0	0	Patescibacteria	Parcubacteria
OTU000956	8	0	0	0	0	1	0	0	0	1	0	0	2	1	1	Proteobacteria	Gammaproteobacteria	Diplorickettsiales	Diplorickettsiaceae	Aquicella
OTU000957	0	0	0	0	0	1	3	3	2	3	1	0	1	0	0	Verrucomicrobiota	Verrucomicrobiae	Chthoniobacterales	Terrimicrobiaceae	FukuN18_freshwater_group
OTU000958	1	0	0	0	0	0	3	0	3	0	1	3	0	0	2	Myxococcota	Polyangia	Haliangiales	Haliangiaceae	Haliangium
OTU000959	0	1	0	2	1	0	0	1	0	1	2	0	0	2	3	Planctomycetota	Phycisphaerae	Tepidisphaerales	WD2101_soil_group
OTU000960	3	4	1	1	0	1	0	0	0	0	1	0	1	0	1	Verrucomicrobiota	Chlamydiae	Chlamydiales	cvE6
OTU000961	0	0	1	0	0	0	2	2	4	1	0	1	0	0	2	Patescibacteria	Saccharimonadia	Saccharimonadales
OTU000962	1	0	1	0	0	2	0	2	1	1	1	0	2	1	1	Dependentiae	Babeliae	Babeliales	Vermiphilaceae
OTU000963	0	1	2	0	5	0	0	1	1	0	1	1	0	0	1	Elusimicrobiota	Lineage_IIa
OTU000964	1	0	0	0	0	0	5	1	1	0	1	0	0	1	3	Proteobacteria	Gammaproteobacteria	Cellvibrionales	Halieaceae	OM60NOR5_clade
OTU000965	3	0	1	0	4	2	0	0	0	0	2	0	0	0	1	Planctomycetota	Planctomycetes	Planctomycetales
OTU000966	0	1	1	0	1	0	0	1	0	1	4	0	1	0	3	Chloroflexi	Anaerolineae	SBR1031
OTU000967	0	0	0	4	0	0	2	0	1	2	1	3	0	0	0	Proteobacteria	Gammaproteobacteria	Diplorickettsiales	Diplorickettsiaceae
OTU000968	0	0	0	2	0	0	1	2	1	0	0	0	2	0	5	Bacteroidota	Bacteroidia	Flavobacteriales	Flavobacteriaceae	Flavobacterium
OTU000969	0	0	3	0	1	0	0	1	0	2	1	5	0	0	0	Planctomycetota	Planctomycetes	Gemmatales	Gemmataceae
OTU000970	0	3	1	0	2	0	1	2	0	3	1	0	0	0	0	Chloroflexi	Anaerolineae	Ardenticatenales
OTU000971	0	0	3	0	0	0	1	3	0	2	3	1	0	0	0	Planctomycetota	Phycisphaerae	Tepidisphaerales	WD2101_soil_group
OTU000972	0	0	1	3	0	0	0	0	3	0	2	4	0	0	0	Proteobacteria	Gammaproteobacteria	Enterobacterales
OTU000973	2	5	0	3	0	0	0	0	0	3	0	0	0	0	0
OTU000974	1	1	0	1	0	0	0	0	0	7	3	0	0	0	0	Bacteroidota	Bacteroidia	Sphingobacteriales	Sphingobacteriaceae	Mucilaginibacter
OTU000975	2	0	1	1	0	3	0	1	0	1	2	2	0	0	0	Acidobacteriota	Acidobacteriae
OTU000976	0	2	1	3	1	4	1	0	0	0	1	0	0	0	0	Planctomycetota	Planctomycetes	Pirellulales	Pirellulaceae
OTU000977	1	0	0	0	0	0	1	0	0	3	0	2	0	4	2	Patescibacteria	Parcubacteria
OTU000978	0	0	0	0	0	0	6	0	2	0	0	0	0	2	3	Planctomycetota	Planctomycetes	Pirellulales	Pirellulaceae
OTU000979	0	0	1	0	0	1	2	4	0	0	0	0	2	0	3	Verrucomicrobiota	Chlamydiae	Chlamydiales
OTU000980	2	0	0	0	1	0	1	2	2	0	3	0	0	1	1	Proteobacteria	Gammaproteobacteria	Burkholderiales	Sutterellaceae
OTU000981	3	0	2	0	0	0	3	1	1	3	0	0	0	0	0	Verrucomicrobiota	Chlamydiae	Chlamydiales
OTU000982	12	0	0	0	0	0	0	0	0	0	0	0	0	0	1	Bacteroidota	Bacteroidia	Flavobacteriales	Flavobacteriaceae	Flavobacterium
OTU000983	1	0	0	0	3	0	0	1	0	0	2	0	4	0	2	Verrucomicrobiota	Verrucomicrobiae	Pedosphaerales	Pedosphaeraceae
OTU000984	0	0	0	0	1	0	0	7	1	0	0	1	1	2	0	Bacteroidota	Bacteroidia	Sphingobacteriales	envOPS_17
OTU000985	0	0	0	1	0	0	3	3	3	0	1	0	2	0	0	Proteobacteria	Alphaproteobacteria	Rickettsiales	SM2D12
OTU000986	0	0	0	0	5	3	3	1	0	1	0	0	0	0	0	Dependentiae	Babeliae	Babeliales	Vermiphilaceae
OTU000987	7	0	1	1	1	0	0	0	0	0	0	0	0	3	0	Halobacterota	Methanomicrobia	Methanomicrobiales	Methanoregulaceae	Methanoregula
OTU000988	0	0	0	1	4	1	1	0	3	0	0	0	3	0	0	Patescibacteria	Parcubacteria	Candidatus_Jorgensenbacteria	Candidatus_Adlerbacteria_bacterium_GW2011_GWC1_50_9
OTU000989	0	0	0	0	2	0	5	6	0	0	0	0	0	0	0	Patescibacteria	Parcubacteria	Candidatus_Zambryskibacteria
OTU000990	0	1	2	0	0	0	4	1	2	0	2	0	1	0	0	Elusimicrobiota	Lineage_IIa
OTU000991	0	0	0	0	1	1	3	4	0	1	2	0	0	0	1	Proteobacteria	Alphaproteobacteria	Rickettsiales	SM2D12
OTU000992	2	0	1	0	0	1	2	1	0	0	2	0	0	4	0	Bdellovibrionota	Bdellovibrionia	Bdellovibrionales	Bdellovibrionaceae	Bdellovibrio
OTU000993	1	0	0	0	3	0	1	0	0	0	3	0	3	1	1	Proteobacteria	Gammaproteobacteria	Burkholderiales	Comamonadaceae
OTU000994	0	0	1	0	2	0	0	3	5	0	0	1	0	1	0	Verrucomicrobiota	Verrucomicrobiae	Opitutales
OTU000995	0	0	0	3	0	0	4	1	1	1	3	0	0	0	0	Patescibacteria	Parcubacteria
OTU000996	0	0	0	0	0	0	3	4	0	0	3	0	0	0	3	Acidobacteriota	Holophagae	Holophagales	Holophagaceae	Holophaga	Acidobacteria_bacterium_CHC25
OTU000997	1	0	0	0	0	0	1	5	1	2	2	0	1	0	0	Patescibacteria	Parcubacteria	Candidatus_Kaiserbacteria
OTU000998	0	0	1	1	2	2	1	0	0	2	0	3	1	0	0	Chloroflexi	Ktedonobacteria	Ktedonobacterales	JG30-KF-AS9
OTU000999	0	0	1	1	3	1	1	0	0	3	0	0	1	0	1	Chloroflexi
OTU001000	0	0	0	0	0	0	2	3	1	0	0	0	4	0	2	Patescibacteria	Parcubacteria	Candidatus_Adlerbacteria
OTU001001	0	0	0	0	1	0	4	0	1	3	0	0	0	1	2	Cyanobacteria	Vampirivibrionia	Obscuribacterales	Obscuribacteraceae
OTU001002	1	7	3	0	0	0	0	0	1	0	0	0	0	0	0	Patescibacteria	Saccharimonadia	Saccharimonadales
OTU001003	1	1	0	4	0	0	1	1	1	0	1	2	0	0	0	Bdellovibrionota	Oligoflexia	0319-6G20
OTU001004	0	0	0	1	0	1	0	2	2	0	2	2	2	0	0
OTU001005	1	0	2	0	1	0	2	3	0	1	0	1	0	0	1	Verrucomicrobiota	Verrucomicrobiae	Chthoniobacterales	Chthoniobacteraceae	Chthoniobacter
OTU001006	1	1	1	0	0	0	0	3	0	0	1	1	2	2	0	Chloroflexi	Anaerolineae	SBR1031
OTU001007	0	0	0	0	0	0	0	2	0	6	1	3	0	0	0	Dependentiae	Babeliae	Babeliales	Vermiphilaceae
OTU001008	2	0	0	0	0	0	0	0	0	4	1	2	0	0	3	Spirochaetota	Leptospirae	Leptospirales	Leptospiraceae
OTU001009	4	0	3	0	0	0	0	0	0	0	0	0	1	2	2	Bacteroidota	Bacteroidia	Bacteroidales	Bacteroidetes_vadinHA17
OTU001010	0	0	0	0	0	0	0	5	3	1	1	2	0	0	0	Chloroflexi
OTU001011	1	1	1	0	1	0	0	3	1	1	1	1	1	0	0	Patescibacteria
OTU001012	1	2	0	0	0	1	0	1	2	1	2	1	0	0	1	Myxococcota	Myxococcia	Myxococcales	Myxococcaceae
OTU001013	0	0	0	5	0	0	0	0	2	0	0	0	2	1	2	Crenarchaeota	Methanomethylicia	Methanomethyliales	Methanomethyliaceae
OTU001014	0	0	1	1	3	0	0	1	0	4	0	0	0	0	2	Patescibacteria	Saccharimonadia	Saccharimonadales	LWQ8
OTU001015	0	0	0	1	0	0	1	0	1	4	0	1	0	0	4	Proteobacteria	Alphaproteobacteria	Rhodospirillales
OTU001016	0	0	1	1	5	0	0	0	2	0	0	1	0	1	1	Planctomycetota	Phycisphaerae	Tepidisphaerales	WD2101_soil_group
OTU001017	0	0	0	3	0	2	1	0	2	0	1	0	3	0	0	Proteobacteria	Alphaproteobacteria	Elsterales
OTU001018	0	0	0	0	0	0	2	0	0	6	0	0	3	0	1
OTU001019	0	0	0	0	0	1	3	2	4	1	0	0	0	1	0	Patescibacteria	Parcubacteria
OTU001020	1	0	0	1	0	0	2	1	0	1	2	1	2	1	0	Proteobacteria	Alphaproteobacteria	Rickettsiales	Rickettsiaceae	Rickettsia
OTU001021	0	0	1	6	3	2	0	0	0	0	0	0	0	0	0	Verrucomicrobiota	Chlamydiae	Chlamydiales	Simkaniaceae
OTU001022	2	1	0	0	2	0	0	4	1	1	0	0	0	1	0	Proteobacteria	Gammaproteobacteria	Burkholderiales	Burkholderiaceae	Burkholderia-Caballeronia-Paraburkholderia
OTU001023	0	0	0	0	2	1	4	0	0	0	0	3	1	0	1	Verrucomicrobiota	Verrucomicrobiae	Chthoniobacterales	Chthoniobacteraceae	Chthoniobacter
OTU001024	0	0	1	0	1	2	0	1	0	2	0	0	0	2	3	Proteobacteria	Gammaproteobacteria	Coxiellales	Coxiellaceae	Coxiella
OTU001025	0	0	0	2	1	0	0	6	0	0	1	0	0	0	2	Acidobacteriota	Acidobacteriae	Acidobacteriales
OTU001026	0	2	3	0	0	0	0	4	0	0	1	0	1	0	1	Myxococcota	Myxococcia	Myxococcales	Myxococcaceae	P3OB-42
OTU001027	1	0	3	0	0	0	1	1	1	1	0	0	2	0	2	Actinobacteriota	Actinobacteria	Pseudonocardiales	Pseudonocardiaceae
OTU001028	0	0	0	1	2	0	4	1	1	1	0	0	1	1	0
OTU001029	0	0	1	0	1	1	0	2	2	0	0	1	0	0	4	Chloroflexi	Anaerolineae	SBR1031
OTU001030	0	0	1	0	0	0	1	0	2	3	3	2	0	0	0	Acidobacteriota	Acidobacteriae	Bryobacterales	Bryobacteraceae	Bryobacter
OTU001031	2	0	1	0	0	2	0	0	0	1	1	0	4	1	0	Chloroflexi	Ktedonobacteria	Ktedonobacterales	Ktedonobacteraceae
OTU001032	0	3	4	1	2	1	1	0	0	0	0	0	0	0	0	Verrucomicrobiota	Chlamydiae	Chlamydiales	cvE6
OTU001033	1	3	0	1	0	0	0	3	0	0	1	1	0	0	2	Patescibacteria	Parcubacteria
OTU001034	0	2	0	1	2	1	0	0	0	2	0	1	0	3	0	Actinobacteriota	Acidimicrobiia	IMCC26256
OTU001035	0	1	2	0	2	1	1	0	3	1	0	0	0	0	1	Thermoplasmatota	Thermoplasmata
OTU001036	0	0	0	0	0	0	2	3	1	4	2	0	0	0	0	Patescibacteria	Parcubacteria
OTU001037	0	2	0	0	0	2	2	1	3	2	0	0	0	0	0	Verrucomicrobiota	Verrucomicrobiae	S-BQ2-57_soil_group
OTU001038	1	0	0	0	0	0	2	2	0	2	1	3	0	1	0	Planctomycetota	Planctomycetes	Gemmatales	Gemmataceae
OTU001039	1	0	0	0	1	1	3	1	0	0	0	1	2	0	2	Planctomycetota	Planctomycetes	Gemmatales	Gemmataceae
OTU001040	3	1	1	0	1	0	0	0	0	0	0	3	2	0	1	Planctomycetota	Planctomycetes	Gemmatales	Gemmataceae
OTU001041	2	0	2	0	0	4	0	0	0	2	0	2	0	0	0	Bacteroidota	Bacteroidia	Chitinophagales	Chitinophagaceae
OTU001042	1	0	0	0	0	0	0	3	4	3	0	0	0	1	0	Patescibacteria	Parcubacteria	Candidatus_Yanofskybacteria	Candidatus_Yanofskybacteria_bacterium_GW2011_GWF1_44_227
OTU001043	0	0	1	0	3	0	0	1	2	0	0	0	3	2	0	Actinobacteriota	Actinobacteria	Catenulisporales	Actinospicaceae	Actinospica	Persicaria_minor
OTU001044	0	0	0	1	0	2	0	1	2	1	0	0	0	1	4	Myxococcota	Myxococcia	Myxococcales	Anaeromyxobacteraceae	Anaeromyxobacter	bacterium_enrichment_culture_clone_auto183_4W
OTU001045	0	0	1	3	0	1	3	3	0	0	0	1	0	0	0	Patescibacteria	Parcubacteria	Candidatus_Kaiserbacteria
OTU001046	1	0	0	0	1	0	1	0	5	0	2	0	0	0	1	Chloroflexi
OTU001047	1	0	2	0	0	0	0	0	4	0	1	2	1	0	0	Chloroflexi	Anaerolineae	RBG-13-54-9
OTU001048	0	0	0	0	0	0	1	3	0	2	2	1	0	0	2	Actinobacteriota	Thermoleophilia	Gaiellales
OTU001049	0	1	0	0	0	0	1	1	0	5	0	0	0	1	2	Patescibacteria	Parcubacteria	Candidatus_Adlerbacteria
OTU001050	0	0	0	0	0	1	1	0	0	5	2	1	0	0	1	Patescibacteria	Parcubacteria	Candidatus_Adlerbacteria
OTU001051	0	0	2	0	0	0	0	3	0	0	1	1	2	1	1	Myxococcota	Polyangia	Polyangiales	Polyangiaceae	Pajaroellobacter
OTU001052	0	0	0	0	0	3	1	0	0	0	2	0	2	1	2	Planctomycetota	Phycisphaerae	Tepidisphaerales	WD2101_soil_group
OTU001053	1	1	0	0	1	1	3	0	0	2	1	1	0	0	0	Thermoplasmatota	Thermoplasmata
OTU001054	0	2	0	0	0	0	1	0	0	3	2	0	0	3	0	Armatimonadota	Chthonomonadetes	Chthonomonadales
OTU001055	0	0	0	0	5	0	0	0	0	0	0	0	5	1	0	Proteobacteria	Gammaproteobacteria	Burkholderiales	Burkholderiaceae	Burkholderia-Caballeronia-Paraburkholderia
OTU001056	0	0	1	0	1	0	0	1	3	1	3	0	0	0	1	Patescibacteria	Parcubacteria	Candidatus_Kaiserbacteria
OTU001057	5	0	2	0	0	0	0	0	0	1	3	0	0	0	0
OTU001058	1	0	0	0	0	0	1	5	2	0	0	0	0	0	2	Patescibacteria	Saccharimonadia	Saccharimonadales
OTU001059	0	0	0	0	0	0	1	3	3	2	1	0	0	0	1	Verrucomicrobiota	Verrucomicrobiae	Opitutales	Opitutaceae
OTU001060	0	0	2	0	0	0	0	4	0	2	0	0	0	0	3	Verrucomicrobiota	Verrucomicrobiae	Opitutales	Puniceicoccaceae
OTU001061	0	0	0	0	0	0	4	4	1	0	1	0	0	0	1	Patescibacteria	ABY1	Candidatus_Magasanikbacteria
OTU001062	0	0	0	0	0	0	0	0	1	0	5	1	1	0	3	Chloroflexi	Ktedonobacteria	Ktedonobacterales	Ktedonobacteraceae	HSB_OF53-F07
OTU001063	0	0	1	2	0	2	2	0	0	1	2	0	0	0	1	Patescibacteria	Parcubacteria
OTU001064	0	0	0	0	2	1	0	7	1	0	0	0	0	0	0	Verrucomicrobiota	Verrucomicrobiae	Opitutales	Opitutaceae
OTU001065	0	1	0	1	1	3	0	1	1	1	0	0	2	0	0	Proteobacteria	Gammaproteobacteria	Burkholderiales	Comamonadaceae	Caenimonas
OTU001066	1	4	3	0	0	0	0	0	2	0	0	0	1	0	0	Myxococcota
OTU001067	0	0	2	0	1	0	0	0	3	0	0	0	4	0	1	Myxococcota	Polyangia	Polyangiales	Polyangiaceae	Pajaroellobacter
OTU001068	0	0	0	0	0	0	1	4	2	3	0	0	0	0	1	Patescibacteria	Parcubacteria
OTU001069	0	5	2	1	1	0	0	0	0	0	0	1	1	0	0	Proteobacteria	Gammaproteobacteria	Burkholderiales
OTU001070	0	0	0	0	0	0	0	0	2	0	6	0	0	0	3	Proteobacteria	Alphaproteobacteria	Acetobacterales	Acetobacteraceae	Rhodovastum
OTU001071	0	0	1	0	0	0	1	1	0	0	5	0	1	1	1	Proteobacteria	Alphaproteobacteria	Rickettsiales	SM2D12
OTU001072	0	0	0	0	0	0	4	0	0	3	0	4	0	0	0	Chloroflexi	Ktedonobacteria	Ktedonobacterales	Ktedonobacteraceae	1921-03-01
OTU001073	0	0	0	0	0	0	5	0	0	2	0	0	1	0	3	Elusimicrobiota	Elusimicrobia	Lineage_IV
OTU001074	0	3	1	1	3	0	0	0	0	3	0	0	0	0	0	Patescibacteria	Parcubacteria
OTU001075	0	0	0	0	0	2	0	0	1	0	0	0	0	7	1	Planctomycetota	Phycisphaerae	Phycisphaerales	Phycisphaeraceae	SM1A02
OTU001076	2	2	1	1	0	0	2	0	0	0	0	1	0	2	0	Chloroflexi	Ktedonobacteria	Ktedonobacterales	JG30-KF-AS9
OTU001077	1	1	3	1	0	3	1	0	0	0	1	0	0	0	0	Actinobacteriota	Acidimicrobiia	Microtrichales	Ilumatobacteraceae	CL500-29_marine_group
OTU001078	0	3	0	1	3	0	0	0	0	2	0	1	0	1	0	Patescibacteria	Saccharimonadia	Saccharimonadales
OTU001079	0	0	0	0	0	0	0	3	0	3	3	0	0	0	2	Planctomycetota	BD7-11
OTU001080	0	0	0	0	0	0	0	5	4	0	2	0	0	0	0	Planctomycetota	Planctomycetes	Isosphaerales	Isosphaeraceae
OTU001081	0	0	0	0	2	0	0	2	0	0	0	0	0	3	4	Acidobacteriota	Acidobacteriae	Acidobacteriales	Acidobacteriaceae_Subgroup_1	Bryocella
OTU001082	0	0	0	0	0	0	4	1	0	0	0	1	3	2	0
OTU001083	0	0	0	0	2	0	1	0	2	0	0	0	2	0	4	Verrucomicrobiota	Verrucomicrobiae	Verrucomicrobiales	Verrucomicrobiaceae
OTU001084	0	6	1	0	0	2	0	0	0	0	0	0	2	0	0	Chloroflexi	Anaerolineae	RBG-13-54-9
OTU001085	0	0	0	0	0	2	0	1	3	2	0	0	2	0	1	Bacteroidota	Bacteroidia	Sphingobacteriales	NS11-12_marine_group
OTU001086	0	2	0	0	2	0	1	2	0	0	1	1	0	1	1	Verrucomicrobiota	Verrucomicrobiae	Pedosphaerales	Pedosphaeraceae
OTU001087	2	1	0	0	0	0	2	0	2	0	3	1	0	0	0
OTU001088	0	0	0	1	2	1	1	1	1	1	1	0	1	0	1	Myxococcota	Polyangia	Haliangiales	Haliangiaceae	Haliangium
OTU001089	0	0	5	2	0	0	1	0	0	0	0	1	2	0	0
OTU001090	0	0	0	0	1	4	0	0	1	1	3	0	0	1	0	Patescibacteria	Parcubacteria
OTU001091	0	0	0	0	0	0	1	8	1	0	0	0	0	0	1	Nanoarchaeota	Nanoarchaeia	Woesearchaeales
OTU001092	0	1	1	0	1	0	1	0	1	1	1	0	1	0	3	Patescibacteria	Parcubacteria
OTU001093	1	0	0	6	1	0	0	0	0	0	0	0	1	0	2	Proteobacteria	Alphaproteobacteria
OTU001094	0	0	0	4	2	1	1	1	1	0	0	0	1	0	0	Chloroflexi	Anaerolineae	Caldilineales	Caldilineaceae
OTU001095	0	0	0	1	0	1	1	0	1	0	1	3	1	1	1	Planctomycetota	Planctomycetes	Gemmatales	Gemmataceae
OTU001096	0	0	0	0	1	1	1	5	0	0	0	1	0	0	2	Acidobacteriota	Blastocatellia	Blastocatellales	Blastocatellaceae	Blastocatella
OTU001097	0	0	0	0	1	0	2	1	0	1	0	2	1	3	0	Elusimicrobiota	Lineage_IIb
OTU001098	0	0	0	5	0	0	1	0	0	0	0	1	2	0	2
OTU001099	2	2	3	0	0	0	0	2	0	0	0	0	0	2	0	Patescibacteria	Parcubacteria	Candidatus_Kaiserbacteria
OTU001100	0	0	0	4	7	0	0	0	0	0	0	0	0	0	0	Patescibacteria	Parcubacteria	Candidatus_Nomurabacteria
OTU001101	0	0	3	0	0	0	0	2	0	1	5	0	0	0	0	Planctomycetota	Planctomycetes	Gemmatales	Gemmataceae
OTU001102	0	0	0	0	1	0	3	0	2	0	0	0	0	4	1	Patescibacteria	Parcubacteria
OTU001103	0	0	0	0	1	1	1	0	1	4	2	0	0	1	0	Actinobacteriota
OTU001104	0	0	0	0	2	0	1	0	5	0	0	1	2	0	0	Acidobacteriota	Acidobacteriae	Acidobacteriales
OTU001105	0	0	0	0	0	0	3	5	1	2	0	0	0	0	0	Patescibacteria	Parcubacteria	Candidatus_Kaiserbacteria
OTU001106	2	1	1	0	1	1	0	1	0	1	1	0	0	0	1	Bdellovibrionota	Bdellovibrionia	Bdellovibrionales	Bdellovibrionaceae	Bdellovibrio
OTU001107	0	0	0	0	0	2	0	0	0	0	3	2	0	3	0	Proteobacteria	Alphaproteobacteria	Rickettsiales	Mitochondria
OTU001108	0	0	1	0	0	0	2	0	5	0	1	1	0	0	0	Proteobacteria	Gammaproteobacteria
OTU001109	0	3	2	1	0	2	0	1	0	0	0	1	0	0	0	Verrucomicrobiota	Chlamydiae	Chlamydiales
OTU001110	0	0	0	1	6	3	0	0	0	0	0	0	0	0	0	Firmicutes	Bacilli	Paenibacillales	Paenibacillaceae	Paenibacillus	Paenibacillus_alginolyticus
OTU001111	0	0	0	0	0	0	1	3	4	0	0	0	0	2	0	Planctomycetota	Phycisphaerae	Tepidisphaerales	CPla-3_termite_group
OTU001112	0	0	0	2	3	1	0	0	0	0	0	0	1	1	2	Bacteroidota	Bacteroidia	Sphingobacteriales	Sphingobacteriaceae	Pedobacter
OTU001113	0	0	1	3	0	2	0	0	0	0	0	0	0	1	3	Actinobacteriota	Thermoleophilia	Solirubrobacterales	Solirubrobacteraceae
OTU001114	0	0	0	0	2	3	0	0	0	0	0	0	0	1	4	Chloroflexi	Ktedonobacteria	Ktedonobacterales	JG30-KF-AS9
OTU001115	1	0	0	1	0	3	0	0	0	2	2	0	0	0	1	Planctomycetota	Planctomycetes	Gemmatales	Gemmataceae
OTU001116	0	0	0	0	2	0	1	2	0	1	1	1	0	0	2	Verrucomicrobiota	Verrucomicrobiae	Opitutales	Opitutaceae
OTU001117	0	0	1	0	0	0	0	3	0	0	0	0	3	2	1	Proteobacteria	Alphaproteobacteria
OTU001118	1	0	0	0	0	1	2	0	0	1	3	2	0	0	0	MBNT15	delta_proteobacterium_WX152
OTU001119	0	0	0	1	0	0	0	0	0	0	0	2	7	0	0	Chloroflexi	Anaerolineae	Anaerolineales	Anaerolineaceae
OTU001120	0	2	0	3	3	0	0	1	0	0	0	0	0	1	0	Planctomycetota	Phycisphaerae	Phycisphaerales	Phycisphaeraceae
OTU001121	2	0	0	1	3	0	1	1	0	0	0	2	0	0	0	Myxococcota	Polyangia	Polyangiales	Polyangiaceae	Pajaroellobacter
OTU001122	0	0	0	0	0	0	1	0	1	0	0	3	0	4	1	Patescibacteria	Parcubacteria	Candidatus_Jorgensenbacteria	Candidatus_Adlerbacteria_bacterium_GW2011_GWC1_50_9
OTU001123	0	2	0	5	0	3	0	0	0	0	0	0	0	0	0	Acidobacteriota	Holophagae	Holophagales	Holophagaceae	Geothrix
OTU001124	0	0	0	1	0	1	0	1	5	0	0	0	1	0	1	Proteobacteria	Gammaproteobacteria	Burkholderiales	A21b
OTU001125	0	0	2	5	0	0	2	0	0	1	0	0	0	0	0	Acidobacteriota	Acidobacteriae	Subgroup_2
OTU001126	0	0	0	3	0	1	1	0	1	0	0	0	0	1	3
OTU001127	3	0	0	0	0	0	0	0	0	0	0	2	1	2	2	Chloroflexi	Ktedonobacteria	Ktedonobacterales	JG30-KF-AS9
OTU001128	0	0	0	3	4	0	0	0	0	0	0	0	1	0	2	Proteobacteria	Alphaproteobacteria	Elsterales
OTU001129	0	0	1	0	1	2	0	0	0	0	0	1	3	0	2	Proteobacteria	Alphaproteobacteria	Rhizobiales	Beijerinckiaceae	1174-901-12	Beijerinckia_sp_Lor46
OTU001130	0	1	0	3	1	0	2	0	0	1	0	1	1	0	0	Myxococcota	Polyangia	Polyangiales	Polyangiaceae	Pajaroellobacter
OTU001131	0	0	6	3	0	0	0	0	0	0	0	1	0	0	0	Proteobacteria	Alphaproteobacteria	Rhizobiales	Xanthobacteraceae
OTU001132	1	0	1	3	0	3	0	0	0	0	0	0	1	1	0	Chloroflexi	Anaerolineae	Anaerolineales	Anaerolineaceae
OTU001133	0	0	0	2	0	1	0	0	2	1	2	0	1	0	1	Bacteroidota	Bacteroidia	Flavobacteriales	Flavobacteriaceae	Flavobacterium
OTU001134	0	0	0	1	0	0	4	0	1	4	0	0	0	0	0	Elusimicrobiota	Lineage_IIa
OTU001135	0	0	0	0	0	0	0	4	0	2	1	2	0	1	0	Chloroflexi	Ktedonobacteria	Ktedonobacterales	JG30-KF-AS9
OTU001136	0	0	0	0	2	0	4	0	0	0	0	1	3	0	0	Planctomycetota	Planctomycetes	Isosphaerales	Isosphaeraceae
OTU001137	0	0	0	1	0	0	0	4	1	1	0	0	0	2	1	Patescibacteria	Parcubacteria	Candidatus_Kaiserbacteria
OTU001138	4	0	0	0	3	1	0	0	0	2	0	0	0	0	0	Patescibacteria	Parcubacteria	Candidatus_Kaiserbacteria	Parcubacteria_group_bacterium_CG1_02_50_68
OTU001139	1	0	2	1	1	2	1	1	0	0	0	0	0	1	0	Chloroflexi	Anaerolineae	Anaerolineales	Anaerolineaceae
OTU001140	0	0	0	0	0	2	1	0	0	0	0	0	7	0	0	Proteobacteria	Gammaproteobacteria	Xanthomonadales	Rhodanobacteraceae	Dokdonella
OTU001141	0	1	0	1	1	0	0	0	0	0	2	3	0	1	1	Planctomycetota	Phycisphaerae	Tepidisphaerales	WD2101_soil_group
OTU001142	0	0	0	0	0	0	0	3	2	1	2	1	0	0	1
OTU001143	0	0	4	2	0	0	0	0	1	1	1	0	0	0	1	Fibrobacterota	Fibrobacteria	Fibrobacterales	Fibrobacteraceae	possible_genus_04
OTU001144	0	0	0	0	2	0	2	2	0	3	0	0	0	1	0	Proteobacteria	Gammaproteobacteria	Burkholderiales	Comamonadaceae
OTU001145	4	1	0	0	0	1	0	0	2	0	2	0	0	0	0	Proteobacteria	Alphaproteobacteria	Rhizobiales
OTU001146	5	0	0	2	0	0	0	0	0	3	0	0	0	0	0
OTU001147	0	0	1	0	0	2	0	1	0	2	2	2	0	0	0	Planctomycetota	Phycisphaerae	Phycisphaerales	Phycisphaeraceae	Phycisphaera
OTU001148	1	0	0	0	3	0	0	4	2	0	0	0	0	0	0	Verrucomicrobiota	Verrucomicrobiae	Pedosphaerales	Pedosphaeraceae
OTU001149	0	0	0	0	1	0	2	1	3	0	2	1	0	0	0	Armatimonadota	Fimbriimonadia	Fimbriimonadales	Fimbriimonadaceae
OTU001150	0	1	0	3	0	0	0	0	0	0	0	0	0	4	2	Desulfobacterota	Desulfobacteria	Desulfatiglandales	Desulfatiglandaceae	Desulfatiglans
OTU001151	0	0	0	0	0	0	2	0	0	2	0	2	1	3	0	Patescibacteria	Parcubacteria
OTU001152	0	0	0	0	0	0	0	1	0	0	4	1	1	2	1	Chloroflexi	Ktedonobacteria	Ktedonobacterales	Ktedonobacteraceae	JG30a-KF-32
OTU001153	0	0	0	2	0	1	1	4	0	1	0	1	0	0	0
OTU001154	0	3	1	0	1	0	0	0	0	2	0	0	0	3	0
OTU001155	0	0	0	2	3	0	0	0	0	1	0	2	0	1	1	Planctomycetota	Planctomycetes	Isosphaerales	Isosphaeraceae
OTU001156	0	0	0	1	0	0	1	3	1	1	0	0	0	2	1	Verrucomicrobiota	Verrucomicrobiae	Pedosphaerales	Pedosphaeraceae	ADurbBin063-1
OTU001157	0	0	0	0	0	0	4	0	6	0	0	0	0	0	0	Patescibacteria	Parcubacteria	Candidatus_Zambryskibacteria
OTU001158	1	0	5	1	0	1	0	0	0	0	0	0	2	0	0	Actinobacteriota	Actinobacteria	Micromonosporales	Micromonosporaceae
OTU001159	0	0	0	0	2	2	0	0	0	0	0	2	0	2	2	Chloroflexi	Ktedonobacteria	Ktedonobacterales	Ktedonobacteraceae
OTU001160	0	0	0	0	0	0	3	4	0	0	0	1	0	2	0	Patescibacteria	Saccharimonadia	Saccharimonadales
OTU001161	0	0	0	0	1	1	1	1	0	1	0	0	0	0	5	Nitrospirota	Nitrospiria	Nitrospirales	Nitrospiraceae	Nitrospira
OTU001162	0	0	2	4	0	0	0	1	0	1	2	0	0	0	0	Verrucomicrobiota	Chlamydiae	Chlamydiales	cvE6
OTU001163	1	0	4	0	0	0	2	0	0	0	2	0	0	0	0	Chloroflexi	Anaerolineae	Anaerolineales	Anaerolineaceae	Anaerolinea
OTU001164	1	0	0	1	1	0	0	0	0	4	0	0	1	0	1	Bacteroidota	Bacteroidia	Sphingobacteriales	Sphingobacteriaceae	Mucilaginibacter
OTU001165	0	0	0	0	3	1	3	0	0	0	0	0	1	0	1	Bacteroidota	Bacteroidia	Sphingobacteriales	envOPS_17
OTU001166	0	0	0	2	0	0	4	0	2	0	0	1	0	0	0	Verrucomicrobiota	Verrucomicrobiae	Pedosphaerales	Pedosphaeraceae
OTU001167	1	0	0	0	0	0	2	0	2	0	1	0	2	0	1	Patescibacteria	ABY1
OTU001168	0	0	0	0	0	3	1	3	1	0	1	0	0	0	0	Actinobacteriota	Actinobacteria	Propionibacteriales	Nocardioidaceae	Nocardioides
OTU001169	1	0	0	0	0	0	0	0	2	0	0	6	0	0	0	Proteobacteria	Alphaproteobacteria	Elsterales
OTU001170	0	0	1	1	1	0	0	3	0	0	2	0	0	1	0	Verrucomicrobiota	Chlamydiae	Chlamydiales	Simkaniaceae
OTU001171	0	0	0	0	0	0	0	1	0	0	0	0	1	1	6	Bacteroidota	Bacteroidia	Cytophagales	Cytophagaceae	Cytophaga
OTU001172	0	0	0	0	0	0	0	0	0	2	3	1	0	3	0	Proteobacteria	Alphaproteobacteria
OTU001173	0	0	0	0	0	2	1	1	0	0	0	0	0	3	2	Patescibacteria	Parcubacteria
OTU001174	0	0	0	4	0	0	0	0	0	4	1	0	0	0	0	Proteobacteria	Alphaproteobacteria
OTU001175	4	1	0	0	0	0	0	0	0	0	0	0	0	0	4	Chloroflexi	Ktedonobacteria	Ktedonobacterales	JG30-KF-AS9
OTU001176	0	0	0	0	1	0	0	4	1	0	0	0	3	0	0	Chloroflexi	Anaerolineae	Anaerolineales	Anaerolineaceae
OTU001177	0	0	0	0	0	0	1	3	3	1	0	0	0	0	1	Acidobacteriota	Vicinamibacteria	Vicinamibacterales
OTU001178	0	0	0	1	3	1	0	1	0	0	0	2	1	0	0	Patescibacteria	Parcubacteria	Candidatus_Zambryskibacteria
OTU001179	2	0	0	2	0	0	0	1	1	0	0	2	1	0	0	Chloroflexi	Ktedonobacteria	Ktedonobacterales	JG30-KF-AS9
OTU001180	5	0	0	0	0	0	0	3	0	0	0	1	0	0	0	Patescibacteria	Saccharimonadia	Saccharimonadales
OTU001181	2	0	0	0	2	0	0	0	0	0	0	0	1	0	4	Chloroflexi	Ktedonobacteria	Ktedonobacterales	Ktedonobacteraceae
OTU001182	0	1	0	1	2	2	0	0	3	0	0	0	0	0	0	Bdellovibrionota	Oligoflexia	0319-6G20	Geobacter_sp_enrichment_culture_clone_VanCtr1
OTU001183	0	1	0	1	0	1	4	1	0	0	0	0	0	0	1	Proteobacteria	Gammaproteobacteria	Burkholderiales	Nitrosomonadaceae	MND1
OTU001184	0	0	0	1	0	0	3	0	3	0	1	0	0	0	1	Myxococcota	Polyangia	Blfdi19
OTU001185	0	0	0	0	1	0	2	0	0	0	5	0	1	0	0	Proteobacteria	Gammaproteobacteria	Diplorickettsiales	Diplorickettsiaceae
OTU001186	1	0	0	2	3	0	0	0	0	1	0	0	1	1	0	Proteobacteria	Alphaproteobacteria
OTU001187	0	1	0	6	0	0	0	2	0	0	0	0	0	0	0	Actinobacteriota	Acidimicrobiia	Microtrichales	Ilumatobacteraceae	CL500-29_marine_group	Iamia_sp_T2-YC6790
OTU001188	2	0	0	0	0	0	4	1	1	0	0	0	0	1	0	Chloroflexi	Anaerolineae	RBG-13-54-9
OTU001189	2	0	1	0	0	0	1	0	0	1	3	0	0	1	0	Chloroflexi	Ktedonobacteria	Ktedonobacterales	JG30-KF-AS9
OTU001190	0	1	0	1	1	0	1	2	0	1	1	0	0	0	1	Firmicutes	Bacilli	Entomoplasmatales	type_III
OTU001191	0	0	0	0	0	0	1	4	3	1	0	0	0	0	0	Planctomycetota	Phycisphaerae	Tepidisphaerales	CPla-3_termite_group
OTU001192	0	0	1	0	0	0	0	0	2	2	3	0	0	1	0	Verrucomicrobiota	Verrucomicrobiae	Pedosphaerales	Pedosphaeraceae	Ellin516
OTU001193	0	0	0	0	0	1	0	0	0	1	3	4	0	0	0	Patescibacteria	Parcubacteria	Candidatus_Adlerbacteria
OTU001194	0	0	0	0	0	0	3	1	2	0	2	0	0	1	0	Patescibacteria	Parcubacteria	Candidatus_Jorgensenbacteria	Candidatus_Adlerbacteria_bacterium_GW2011_GWC1_50_9
OTU001195	1	1	0	1	2	0	0	0	0	0	0	0	3	0	1	Desulfobacterota	Desulfuromonadia	Geobacterales	Geobacteraceae	Geobacter
OTU001196	0	1	1	1	0	0	0	0	0	1	1	1	2	1	0
OTU001197	1	0	0	1	0	4	0	0	0	0	0	3	0	0	0
OTU001198	0	0	0	0	0	0	0	0	1	2	0	0	2	1	3	Elusimicrobiota	Lineage_IIa
OTU001199	2	0	0	2	0	0	0	0	1	1	0	0	3	0	0	Firmicutes	Clostridia	Peptostreptococcales-Tissierellales	Peptostreptococcaceae
OTU001200	0	0	0	0	2	0	4	0	0	1	0	0	0	1	1	Planctomycetota	Planctomycetes	Isosphaerales	Isosphaeraceae
OTU001201	0	1	0	1	4	2	0	0	0	0	0	0	0	1	0	Bacteroidota	Kryptonia	Kryptoniales	BSV26
OTU001202	0	2	0	0	0	0	0	0	0	0	0	7	0	0	0	Proteobacteria	Gammaproteobacteria	Burkholderiales	Burkholderiaceae
OTU001203	0	0	0	0	0	0	3	0	0	2	1	0	0	2	1	Proteobacteria	Gammaproteobacteria	Burkholderiales
OTU001204	0	0	0	0	0	0	1	2	2	2	0	0	0	0	2	Acidobacteriota	Acidobacteriae	Acidobacteriales
OTU001205	0	0	0	2	0	0	3	0	0	0	3	0	1	0	0	Chloroflexi	Chloroflexia	Chloroflexales	Roseiflexaceae
OTU001206	4	2	0	0	1	2	0	0	0	0	0	0	0	0	0	Patescibacteria	Parcubacteria
OTU001207	0	0	1	0	1	0	0	0	0	3	1	1	0	0	2	Bacteroidota	Bacteroidia	Sphingobacteriales	Sphingobacteriaceae	Mucilaginibacter
OTU001208	0	0	0	0	0	0	0	4	2	2	1	0	0	0	0	Patescibacteria	Parcubacteria
OTU001209	2	1	1	0	1	1	0	0	0	0	1	0	2	0	0	Chloroflexi	Anaerolineae	SBR1031
OTU001210	0	2	0	0	2	0	0	0	0	0	0	0	5	0	0	Proteobacteria	Gammaproteobacteria	Burkholderiales
OTU001211	0	0	0	1	0	0	2	1	0	0	5	0	0	0	0	Acidobacteriota	Acidobacteriae	Subgroup_2
OTU001212	0	0	1	0	0	3	1	0	0	3	0	1	0	0	0	Chloroflexi	Ktedonobacteria	Ktedonobacterales	Ktedonobacteraceae
OTU001213	0	0	0	3	2	0	2	0	0	0	1	0	0	0	1	Proteobacteria	Gammaproteobacteria	Burkholderiales	Oxalobacteraceae
OTU001214	1	0	0	0	0	0	0	1	2	1	1	0	0	3	0	Chloroflexi	Anaerolineae	Caldilineales	Caldilineaceae
OTU001215	0	0	0	0	2	1	2	2	1	0	1	0	0	0	0	Acidobacteriota	Blastocatellia	45620
OTU001216	0	0	0	0	0	0	0	0	0	0	0	1	3	2	3	Proteobacteria	Alphaproteobacteria	Acetobacterales	Acetobacteraceae	Acidiphilium
OTU001217	0	0	0	0	0	0	0	3	3	0	0	0	0	3	0	Planctomycetota	Phycisphaerae	Tepidisphaerales	WD2101_soil_group
OTU001218	2	0	0	0	2	0	0	0	0	0	0	0	2	2	1	Chloroflexi	Anaerolineae	Anaerolineales	Anaerolineaceae
OTU001219	0	0	0	0	0	0	3	0	2	0	0	4	0	0	0	Verrucomicrobiota	Verrucomicrobiae	Pedosphaerales	Pedosphaeraceae
OTU001220	1	0	0	0	0	0	1	3	1	0	0	0	0	0	3	Myxococcota	Polyangia	Haliangiales	Haliangiaceae	Haliangium
OTU001221	0	0	2	0	0	1	2	0	1	1	2	0	0	0	0	Acidobacteriota	Acidobacteriae	Acidobacteriales
OTU001222	0	0	0	0	0	0	4	5	0	0	0	0	0	0	0	Verrucomicrobiota	Verrucomicrobiae	Opitutales	Opitutaceae
OTU001223	1	0	4	1	0	3	0	0	0	0	0	0	0	0	0	Patescibacteria	Saccharimonadia	Saccharimonadales	Saccharimonadaceae	TM7a
OTU001224	1	0	0	0	0	0	0	0	1	1	0	1	0	1	4	Acidobacteriota	Acidobacteriae	Bryobacterales	Bryobacteraceae	Bryobacter
OTU001225	0	0	0	0	0	0	1	3	1	2	2	0	0	0	0	Patescibacteria	Saccharimonadia	Saccharimonadales
OTU001226	2	0	0	0	1	0	1	0	0	3	1	1	0	0	0	Proteobacteria	Alphaproteobacteria	Sphingomonadales	Sphingomonadaceae	Sphingobium
OTU001227	0	0	0	0	0	1	6	0	0	1	0	0	0	0	1	Proteobacteria	Gammaproteobacteria	Xanthomonadales	Xanthomonadaceae	Lysobacter
OTU001228	0	0	0	1	1	0	0	1	0	4	1	0	0	0	1	Proteobacteria	Alphaproteobacteria	Acetobacterales	Acetobacteraceae
OTU001229	0	1	0	2	2	0	0	0	2	0	2	0	0	0	0
OTU001230	0	0	0	0	4	0	0	0	3	0	0	0	0	1	1	Patescibacteria	Parcubacteria	Candidatus_Kaiserbacteria
OTU001231	0	1	1	0	0	1	0	0	1	3	0	2	0	0	0	Planctomycetota	Planctomycetes	Isosphaerales	Isosphaeraceae
OTU001232	0	0	0	0	6	2	0	1	0	0	0	0	0	0	0	Proteobacteria	Gammaproteobacteria	Burkholderiales
OTU001233	0	0	0	1	0	1	1	3	0	0	2	0	1	0	0	Patescibacteria	Saccharimonadia	Saccharimonadales
OTU001234	0	1	2	0	0	0	3	0	0	1	2	0	0	0	0	Proteobacteria	Gammaproteobacteria	Diplorickettsiales	Diplorickettsiaceae	Aquicella
OTU001235	0	1	0	0	0	0	0	2	0	1	0	0	0	1	4	Bdellovibrionota	Bdellovibrionia	Bdellovibrionales	Bdellovibrionaceae	Bdellovibrio
OTU001236	0	0	1	0	3	0	0	0	1	0	1	2	0	0	1	Proteobacteria	Alphaproteobacteria	Rhodospirillales	Magnetospirillaceae
OTU001237	0	0	0	4	0	0	1	0	0	3	0	0	1	0	0	Proteobacteria	Alphaproteobacteria	Rhizobiales	Xanthobacteraceae
OTU001238	0	1	1	3	1	0	0	0	0	0	0	0	1	2	0	Patescibacteria	Parcubacteria
OTU001239	0	0	0	0	0	0	0	0	1	0	1	3	0	1	3	Verrucomicrobiota	Chlamydiae	Chlamydiales	cvE6
OTU001240	0	0	0	0	0	1	4	0	3	0	0	0	0	1	0	Bacteroidota	Bacteroidia	Chitinophagales	Chitinophagaceae	Ferruginibacter
OTU001241	0	0	0	0	1	0	0	0	0	6	0	2	0	0	0
OTU001242	3	0	0	1	0	0	2	3	0	0	0	0	0	0	0	Chloroflexi	Ktedonobacteria	Ktedonobacterales	Ktedonobacteraceae	1921-02-01
OTU001243	1	0	0	0	1	0	0	1	0	0	0	0	4	2	0	Verrucomicrobiota	Chlamydiae	Chlamydiales	cvE6
OTU001244	0	0	0	3	0	0	0	1	0	3	0	0	0	0	2	Chloroflexi	Anaerolineae	SBR1031
OTU001245	0	1	0	0	0	0	0	0	0	1	1	3	0	3	0	Armatimonadota	Chthonomonadetes	Chthonomonadales	Chthonomonadaceae	Chthonomonas
OTU001246	0	0	1	0	0	1	0	2	0	3	0	0	1	0	0	Planctomycetota	Planctomycetes	Isosphaerales	Isosphaeraceae
OTU001247	0	0	0	0	0	0	2	2	1	0	2	0	1	0	0	Chloroflexi	TK10
OTU001248	0	0	1	0	0	0	0	0	1	0	1	0	2	3	0	Armatimonadota	Chthonomonadetes	Chthonomonadales	Chthonomonadaceae	Chthonomonas
OTU001249	0	0	1	0	0	4	0	0	0	0	2	0	0	0	1	Verrucomicrobiota	Verrucomicrobiae	Chthoniobacterales	Chthoniobacteraceae	Candidatus_Udaeobacter
OTU001250	0	0	0	0	0	0	0	0	0	0	0	0	3	1	4	Planctomycetota	Phycisphaerae	Tepidisphaerales	WD2101_soil_group
OTU001251	2	0	0	2	1	0	0	0	0	0	0	0	2	0	1	Proteobacteria	Gammaproteobacteria	Burkholderiales	Gallionellaceae	Sideroxydans
OTU001252	1	0	1	2	0	0	0	1	0	2	0	0	0	0	1	Desulfobacterota	Desulfovibrionia	Desulfovibrionales	Desulfovibrionaceae	Desulfovibrio	Desulfovibrio_sp_enrichment_culture_clone_AP-FeEnrich15
OTU001253	0	0	0	0	0	0	1	3	1	0	0	0	0	0	3	Verrucomicrobiota	Verrucomicrobiae	Opitutales	Opitutaceae	Lacunisphaera
OTU001254	0	0	2	0	1	0	4	0	0	1	0	0	0	0	0
OTU001255	0	0	1	0	1	0	3	1	1	0	0	0	1	0	0	Patescibacteria	Saccharimonadia	Saccharimonadales
OTU001256	0	2	1	1	0	0	1	0	1	0	0	1	1	0	0	Planctomycetota	Phycisphaerae	Tepidisphaerales	CPla-3_termite_group
OTU001257	0	0	0	0	0	8	0	0	0	0	0	0	0	0	0	Firmicutes	Bacilli	Bacillales	Bacillaceae	Bacillus
OTU001258	2	0	0	1	0	0	4	0	0	0	0	0	0	1	0	Patescibacteria	Saccharimonadia	Saccharimonadales	LWQ8
OTU001259	0	0	0	0	0	0	0	2	1	2	0	0	1	0	2	Proteobacteria	Alphaproteobacteria	Rhizobiales	Xanthobacteraceae	Bradyrhizobium
OTU001260	0	2	3	2	0	0	0	0	0	0	0	0	0	1	0	Nitrospirota	Thermodesulfovibrionia
OTU001261	0	0	0	0	0	0	0	6	0	1	1	0	0	0	0	Acidobacteriota	Acidobacteriae
OTU001262	3	0	3	1	1	0	0	0	0	0	0	0	0	0	0	Crenarchaeota	Nitrososphaeria	Group_11c
OTU001263	3	0	0	1	0	0	0	0	0	2	0	0	0	0	2	Proteobacteria	Alphaproteobacteria	Rhizobiales	Beijerinckiaceae	Methyloferula
OTU001264	1	1	3	0	0	0	0	0	0	0	0	0	0	0	3	Bacteroidota	Bacteroidia	Bacteroidales	Prolixibacteraceae
OTU001265	0	0	0	0	0	0	2	2	3	0	0	1	0	0	0	Planctomycetota	vadinHA49
OTU001266	0	0	0	0	4	2	0	0	0	2	0	0	0	0	0	Planctomycetota	Planctomycetes	Gemmatales	Gemmataceae
OTU001267	0	0	0	2	0	0	0	0	0	0	0	0	4	0	2	Actinobacteriota	Actinobacteria	Pseudonocardiales	Pseudonocardiaceae
OTU001268	0	0	0	1	0	2	1	1	2	1	0	0	0	0	0	Patescibacteria	Saccharimonadia	Saccharimonadales
OTU001269	2	0	0	0	0	0	0	0	0	0	0	0	0	3	3	Chloroflexi	Anaerolineae	Anaerolineales	Anaerolineaceae
OTU001270	0	0	0	0	0	1	3	0	0	0	0	0	0	0	4	Patescibacteria	Parcubacteria	Candidatus_Jorgensenbacteria	Candidatus_Adlerbacteria_bacterium_GW2011_GWC1_50_9
OTU001271	0	0	0	0	0	1	0	0	3	0	0	0	0	4	0	Cyanobacteria	Cyanobacteriia	Chloroplast
OTU001272	0	0	0	0	0	0	4	2	0	1	1	0	0	0	0	Bacteroidota	Bacteroidia	Chitinophagales	Chitinophagaceae
OTU001273	0	0	0	0	0	0	0	0	1	0	5	0	0	1	1	Verrucomicrobiota	Verrucomicrobiae	Pedosphaerales	Pedosphaeraceae	Ellin517
OTU001274	2	0	5	0	0	0	0	0	0	0	0	0	1	0	0	Chloroflexi	Anaerolineae	Anaerolineales	Anaerolineaceae
OTU001275	0	0	0	0	0	0	5	0	1	0	0	0	0	0	2	Actinobacteriota	Actinobacteria
OTU001276	0	0	0	0	0	0	0	3	1	1	1	2	0	0	0	Proteobacteria	Alphaproteobacteria	Rhizobiales	Hyphomicrobiaceae	Pedomicrobium
OTU001277	0	0	0	0	0	0	0	0	1	0	0	0	0	0	7	Verrucomicrobiota	Verrucomicrobiae	Pedosphaerales	Pedosphaeraceae
OTU001278	1	1	0	0	0	0	0	0	0	3	2	1	0	0	0	Dependentiae	Babeliae	Babeliales
OTU001279	0	0	0	0	0	0	0	0	1	4	2	1	0	0	0	Patescibacteria	Parcubacteria	Candidatus_Adlerbacteria
OTU001280	0	0	4	2	0	0	0	0	1	0	0	1	0	0	0
OTU001281	0	1	2	0	0	0	2	0	2	0	1	0	0	0	0	Chloroflexi	Ktedonobacteria	Ktedonobacterales	Ktedonobacteraceae	Thermosporothrix
OTU001282	0	0	0	0	0	0	1	0	0	0	0	0	0	4	3	Patescibacteria	Parcubacteria
OTU001283	1	0	1	0	0	0	4	0	0	0	0	2	0	0	0	Bdellovibrionota	Oligoflexia	0319-6G20
OTU001284	0	0	0	0	0	0	1	0	2	3	0	0	0	1	1	Patescibacteria	WWE3	bacterium_enrichment_culture_clone_EBa3
OTU001285	0	1	0	0	0	0	0	1	0	4	0	0	0	0	2	Patescibacteria	Parcubacteria	Candidatus_Adlerbacteria
OTU001286	0	0	0	0	0	0	0	0	4	2	1	0	1	0	0	Patescibacteria	Parcubacteria	Candidatus_Kaiserbacteria
OTU001287	0	2	0	1	0	1	0	0	0	0	1	1	0	2	0	Spirochaetota	Spirochaetia	Spirochaetales	Spirochaetaceae	Spirochaeta	Spirochaeta_sp
OTU001288	0	0	0	1	0	0	0	0	0	1	2	1	0	3	0	Patescibacteria	Parcubacteria	Candidatus_Kaiserbacteria
OTU001289	0	0	0	0	0	0	1	2	3	2	0	0	0	0	0	Myxococcota	Polyangia	Polyangiales
OTU001290	0	1	0	1	0	0	0	0	0	0	0	0	0	0	6	Crenarchaeota	Bathyarchaeia	archaeon_RBG_16_50_20
OTU001291	0	0	0	0	0	1	1	2	0	0	0	4	0	0	0
OTU001292	0	0	1	2	0	0	0	0	0	0	5	0	0	0	0	Acidobacteriota	Acidobacteriae	Subgroup_2
OTU001293	1	0	0	0	0	0	3	1	1	0	0	0	0	0	2	Verrucomicrobiota	Verrucomicrobiae	Chthoniobacterales	Chthoniobacteraceae	Chthoniobacter	Verrucomicrobia_bacterium_SCGC_AG-212-E04
OTU001294	1	0	0	0	0	2	0	0	5	0	0	0	0	0	0	Patescibacteria
OTU001295	0	0	0	0	0	2	0	1	0	1	0	0	2	0	2	Actinobacteriota	Thermoleophilia	Gaiellales
OTU001296	0	4	0	0	0	0	2	0	1	0	0	1	0	0	0	Myxococcota	Polyangia
OTU001297	1	0	1	0	3	1	2	0	0	0	0	0	0	0	0	Chloroflexi	Ktedonobacteria	Ktedonobacterales	Ktedonobacteraceae
OTU001298	0	0	0	0	0	0	0	0	2	2	1	2	1	0	0	Patescibacteria	Saccharimonadia	Saccharimonadales
OTU001299	0	0	0	0	0	0	0	2	1	2	0	1	0	0	2	Gemmatimonadota	Gemmatimonadetes	Gemmatimonadales	Gemmatimonadaceae
OTU001300	0	1	2	2	0	0	0	0	0	1	0	0	1	0	1	Patescibacteria	Parcubacteria	Candidatus_Azambacteria
OTU001301	0	0	0	6	0	1	0	0	0	0	0	0	0	0	1	Patescibacteria	Saccharimonadia	Saccharimonadales	LWQ8
OTU001302	0	0	0	0	1	1	0	3	0	0	0	1	0	0	2	Patescibacteria	Parcubacteria	Candidatus_Adlerbacteria
OTU001303	0	0	0	0	1	2	0	2	0	1	0	0	0	0	2	Verrucomicrobiota	Verrucomicrobiae	Pedosphaerales	Pedosphaeraceae
OTU001304	0	0	0	0	0	0	0	1	0	2	5	0	0	0	0	Patescibacteria	Parcubacteria
OTU001305	4	0	0	1	0	0	0	1	1	0	0	0	1	0	0	Verrucomicrobiota	Chlamydiae	Chlamydiales	cvE6
OTU001306	0	0	0	0	3	0	0	0	0	0	0	0	0	0	5	Myxococcota	Polyangia	mle1-27
OTU001307	0	0	0	1	0	5	0	1	0	0	0	0	0	1	0	Planctomycetota	Phycisphaerae	Tepidisphaerales
OTU001308	0	0	0	0	0	2	0	2	2	0	2	0	0	0	0	Planctomycetota	Phycisphaerae	Tepidisphaerales	WD2101_soil_group
OTU001309	0	0	0	0	0	0	0	2	2	1	0	2	0	0	1	Chloroflexi	Ktedonobacteria	Ktedonobacterales	Ktedonobacteraceae
OTU001310	0	0	0	0	0	1	0	0	0	1	1	5	0	0	0	Bacteroidota	Bacteroidia	Sphingobacteriales	envOPS_17
OTU001311	0	0	0	0	1	0	0	0	2	0	0	1	2	0	2	Patescibacteria	Parcubacteria	Candidatus_Kaiserbacteria	Parcubacteria_group_bacterium_CG1_02_50_68
OTU001312	0	0	0	1	0	0	2	3	0	1	0	1	0	0	0	Myxococcota	Myxococcia	Myxococcales	Vulgatibacteraceae	Vulgatibacter
OTU001313	0	0	0	0	2	0	0	0	0	0	3	0	2	1	0	Proteobacteria	Gammaproteobacteria	Burkholderiales	Burkholderiaceae	Burkholderia-Caballeronia-Paraburkholderia
OTU001314	0	0	0	0	0	1	0	1	0	3	0	1	1	0	1	Myxococcota	Myxococcia	Myxococcales	Myxococcaceae
OTU001315	0	1	1	1	0	0	0	0	1	0	0	0	1	3	0	Patescibacteria	Saccharimonadia	Saccharimonadales	LWQ8
OTU001316	0	2	0	0	2	0	0	0	0	0	1	0	1	0	2	Proteobacteria	Gammaproteobacteria
OTU001317	2	0	4	0	1	0	0	0	0	0	0	0	1	0	0	Proteobacteria	Alphaproteobacteria
OTU001318	2	0	1	0	0	0	2	2	0	0	1	0	0	0	0	Patescibacteria	Saccharimonadia	Saccharimonadales
OTU001319	1	2	2	0	2	0	0	0	0	0	1	0	0	0	0	Proteobacteria	Alphaproteobacteria	Caulobacterales	Caulobacteraceae
OTU001320	0	0	0	0	3	0	0	1	1	1	2	0	0	0	0	Chloroflexi	Ktedonobacteria	Ktedonobacterales	JG30-KF-AS9	Chloroflexi_bacterium_Ellin7237
OTU001321	0	0	0	1	0	1	0	0	0	4	0	0	1	0	1	Planctomycetota	Planctomycetes	Isosphaerales	Isosphaeraceae	Candidatus_Nostocoida
OTU001322	0	1	0	0	0	0	1	2	2	0	1	1	0	0	0	Patescibacteria	Saccharimonadia	Saccharimonadales	WWH38
OTU001323	0	0	1	0	1	0	0	0	0	1	1	2	0	2	0	Verrucomicrobiota	Chlamydiae	Chlamydiales	Simkaniaceae
OTU001324	2	2	1	0	0	0	0	0	3	0	0	0	0	0	0	Actinobacteriota	Actinobacteria	Catenulisporales	Actinospicaceae	Actinospica
OTU001325	2	0	1	0	0	0	2	0	0	3	0	0	0	0	0	Chloroflexi
OTU001326	0	0	0	0	0	0	0	3	1	2	1	1	0	0	0	Proteobacteria	Alphaproteobacteria	Rhizobiales
OTU001327	0	0	0	0	0	0	0	0	0	2	3	2	0	1	0	Planctomycetota	Planctomycetes	Isosphaerales	Isosphaeraceae
OTU001328	0	0	1	0	0	0	2	1	0	0	0	0	1	0	3	Bdellovibrionota	Oligoflexia	0319-6G20
OTU001329	1	1	2	0	0	1	1	0	0	2	0	0	0	0	0	Planctomycetota	Planctomycetes	Gemmatales	Gemmataceae
OTU001330	0	0	2	0	0	0	0	0	0	1	1	0	2	2	0
OTU001331	5	0	0	2	1	0	0	0	0	0	0	0	0	0	0	Bacteroidota	Bacteroidia	Sphingobacteriales	Sphingobacteriaceae	Mucilaginibacter
OTU001332	2	3	1	0	0	0	2	0	0	0	0	0	0	0	0	Proteobacteria	Gammaproteobacteria	Gammaproteobacteria_Incertae_Sedis	Unknown_Family	Acidibacter
OTU001333	0	0	0	0	0	0	3	0	0	2	0	3	0	0	0	Planctomycetota	Planctomycetes	Gemmatales	Gemmataceae
OTU001334	2	0	0	0	0	0	2	1	0	2	0	0	0	1	0	Elusimicrobiota	Elusimicrobia	Lineage_IV
OTU001335	3	0	0	0	0	0	0	0	0	2	0	2	0	0	1	Desulfobacterota	Desulfuromonadia	Geobacterales	Geobacteraceae	Citrifermentans
OTU001336	0	2	0	0	0	2	0	0	0	0	0	0	0	1	3	Patescibacteria	Microgenomatia	Candidatus_Woesebacteria
OTU001337	0	0	2	0	4	0	0	0	2	0	0	0	0	0	0	Patescibacteria	Parcubacteria
OTU001338	0	4	1	0	0	0	0	0	0	0	1	0	2	0	0	Proteobacteria	Gammaproteobacteria	Burkholderiales	Burkholderiaceae	Burkholderia-Caballeronia-Paraburkholderia
OTU001339	0	0	0	0	1	0	0	0	1	3	0	0	0	0	3	Planctomycetota	Pla4_lineage
OTU001340	0	0	0	0	0	0	4	1	0	2	0	1	0	0	0	Actinobacteriota	Actinobacteria	Catenulisporales	Actinospicaceae	Actinospica	bacterium_Ellin5012
OTU001341	0	0	0	0	0	0	0	2	2	0	0	2	0	2	0	Chloroflexi	Ktedonobacteria	Ktedonobacterales	Ktedonobacteraceae	BacC-u-018
OTU001342	0	0	0	2	0	0	1	1	0	0	0	0	0	0	4	Patescibacteria	Parcubacteria	Candidatus_Adlerbacteria
OTU001343	0	0	4	0	0	0	0	1	0	0	3	0	0	0	0	Proteobacteria	Gammaproteobacteria	Burkholderiales	Oxalobacteraceae	Massilia
OTU001344	0	0	0	0	2	2	3	0	0	0	0	0	0	1	0	Planctomycetota	Planctomycetes	Isosphaerales	Isosphaeraceae	Aquisphaera
OTU001345	0	0	1	0	0	1	0	0	1	2	0	0	0	0	3	Patescibacteria	Parcubacteria	Candidatus_Nomurabacteria
OTU001346	0	0	1	0	0	0	1	1	1	0	4	0	0	0	0	Proteobacteria	Alphaproteobacteria	Acetobacterales	Acetobacteraceae
OTU001347	0	0	0	0	1	0	0	2	4	0	0	1	0	0	0	Bdellovibrionota	Bdellovibrionia	Bdellovibrionales	Bdellovibrionaceae	Bdellovibrio
OTU001348	0	0	0	5	0	1	0	0	0	0	0	0	0	2	0	Patescibacteria	Parcubacteria
OTU001349	0	0	0	1	0	0	1	0	1	0	0	2	0	2	1	Proteobacteria	Alphaproteobacteria	Rhizobiales	Xanthobacteraceae
OTU001350	0	0	0	0	0	1	0	0	0	0	0	0	1	0	6	Patescibacteria	Microgenomatia
OTU001351	1	0	1	0	1	2	0	0	0	0	0	0	0	1	2	Acidobacteriota	Vicinamibacteria	Subgroup_17
OTU001352	0	3	0	2	0	0	0	0	1	0	0	0	0	0	1	Firmicutes	Clostridia	Clostridiales	Clostridiaceae	Clostridium_sensu_stricto_1
OTU001353	0	0	0	0	1	1	0	0	0	0	0	0	0	1	4	Patescibacteria	Parcubacteria	Candidatus_Adlerbacteria
OTU001354	0	0	0	0	0	0	0	3	0	4	0	0	0	0	0	Chloroflexi
OTU001355	0	0	0	0	0	0	0	0	0	5	0	2	0	0	0	Patescibacteria	Parcubacteria	Candidatus_Kaiserbacteria
OTU001356	0	0	0	0	0	0	6	0	0	0	0	0	0	0	1	Spirochaetota	Leptospirae	Leptospirales	Leptospiraceae	Turneriella	Turneriella_parva_DSM_21527
OTU001357	0	0	0	0	0	0	1	1	5	0	0	0	0	0	0	Actinobacteriota	Actinobacteria	Propionibacteriales	Nocardioidaceae	Nocardioides
OTU001358	0	0	0	0	1	0	4	2	0	0	0	0	0	0	0
OTU001359	1	0	1	0	0	0	0	1	0	0	0	0	1	0	3	Verrucomicrobiota	Verrucomicrobiae	Pedosphaerales	Pedosphaeraceae
OTU001360	0	0	0	0	0	1	0	0	0	1	0	5	0	0	0	Patescibacteria	Parcubacteria	Candidatus_Adlerbacteria
OTU001361	0	0	6	0	1	0	0	0	0	0	0	0	0	0	0	Proteobacteria	Gammaproteobacteria	Diplorickettsiales	Diplorickettsiaceae	Aquicella
OTU001362	1	0	0	1	0	2	0	0	1	0	1	1	0	0	0	Planctomycetota	Planctomycetes	Gemmatales	Gemmataceae
OTU001363	0	0	0	0	1	0	0	2	2	0	0	0	1	1	0	Planctomycetota	vadinHA49
OTU001364	1	0	0	1	0	2	0	0	0	0	2	0	1	0	0	Verrucomicrobiota	Verrucomicrobiae	Pedosphaerales	Pedosphaeraceae
OTU001365	0	0	0	0	0	0	1	0	0	0	0	0	2	0	4	Bacteroidota	Bacteroidia	Cytophagales	Cytophagaceae	Sporocytophaga
OTU001366	0	0	0	1	0	1	0	0	0	3	0	2	0	0	0	Proteobacteria	Gammaproteobacteria
OTU001367	1	0	0	0	0	0	0	1	3	1	1	0	0	0	0	Acidobacteriota	Acidobacteriae
OTU001368	0	0	0	0	0	0	0	0	0	0	0	0	0	4	3	Patescibacteria	Saccharimonadia	Saccharimonadales
OTU001369	0	0	3	0	0	0	4	0	0	0	0	0	0	0	0	Proteobacteria	Alphaproteobacteria
OTU001370	1	0	0	0	0	1	0	0	1	1	0	0	1	2	0	Actinobacteriota	Actinobacteria	Frankiales	Frankiaceae
OTU001371	0	0	0	3	0	3	0	0	0	0	0	0	0	0	1	Nitrospirota	4-29-1
OTU001372	0	0	0	0	0	0	0	3	3	0	0	0	0	0	1	Elusimicrobiota	Lineage_IIb
OTU001373	0	0	0	1	2	0	0	0	0	0	0	1	1	1	1	Planctomycetota	Planctomycetes	Gemmatales	Gemmataceae
OTU001374	0	1	0	0	0	0	0	0	1	4	1	0	0	0	0	Verrucomicrobiota	Verrucomicrobiae	Pedosphaerales	Pedosphaeraceae
OTU001375	0	1	2	1	0	0	0	0	0	0	0	0	0	3	0	Bacteroidota	Bacteroidia	Chitinophagales	Chitinophagaceae
OTU001376	0	3	0	0	0	4	0	0	0	0	0	0	0	0	0	Planctomycetota	Phycisphaerae	Tepidisphaerales	WD2101_soil_group
OTU001377	0	0	0	0	0	0	0	0	0	0	0	0	0	0	7	Proteobacteria	Alphaproteobacteria
OTU001378	0	0	0	3	1	0	0	1	0	0	0	2	0	0	0
OTU001379	3	2	1	0	0	1	0	0	0	0	0	0	0	0	0	MBNT15	delta_proteobacterium_WX152
OTU001380	0	2	1	0	1	1	1	0	0	0	0	1	0	0	0
OTU001381	0	0	0	0	0	1	2	2	1	1	0	0	0	0	0	Elusimicrobiota	Lineage_IIa
OTU001382	0	0	0	1	0	0	0	3	0	2	0	0	0	0	1
OTU001383	0	0	0	0	0	0	0	0	0	0	0	5	0	2	0
OTU001384	0	0	0	0	0	0	0	0	0	7	0	0	0	0	0	Actinobacteriota	Thermoleophilia	Solirubrobacterales	Solirubrobacteraceae	Conexibacter	bacterium_Ellin504
OTU001385	0	0	0	0	0	0	1	0	4	1	0	0	1	0	0	Elusimicrobiota	Lineage_IIb
OTU001386	0	0	0	0	1	1	1	2	1	0	0	0	0	1	0	Firmicutes	Bacilli	Entomoplasmatales	type_III
OTU001387	1	0	0	0	0	0	2	2	0	0	2	0	0	0	0	Actinobacteriota	Thermoleophilia	Gaiellales
OTU001388	0	0	0	0	0	1	0	1	3	2	0	0	0	0	0	Myxococcota	Polyangia	Blfdi19
OTU001389	0	0	0	0	0	0	1	1	0	0	1	1	0	3	0
OTU001390	0	0	0	0	2	1	0	1	0	0	3	0	0	0	0	Armatimonadota	Fimbriimonadia	Fimbriimonadales	Fimbriimonadaceae
OTU001391	0	0	0	1	0	0	0	0	0	0	0	0	6	0	0	Proteobacteria	Gammaproteobacteria	Burkholderiales
OTU001392	0	0	0	1	0	0	0	0	0	0	2	1	0	0	3	Chloroflexi	Ktedonobacteria	Ktedonobacterales	Ktedonobacteraceae
OTU001393	0	0	0	0	0	0	0	0	0	0	7	0	0	0	0	Gemmatimonadota	Longimicrobia	Longimicrobiales	Longimicrobiaceae
OTU001394	1	1	0	0	0	1	0	0	0	0	1	0	3	0	0	Planctomycetota	Planctomycetes	Gemmatales	Gemmataceae
OTU001395	0	0	0	1	2	1	0	0	0	0	0	0	3	0	0	Proteobacteria	Gammaproteobacteria	Burkholderiales	Burkholderiaceae	Burkholderia-Caballeronia-Paraburkholderia
OTU001396	0	1	0	0	0	0	0	1	1	2	0	1	0	1	0	Chloroflexi	Ktedonobacteria	Ktedonobacterales	Ktedonobacteraceae	1959-01-01
OTU001397	0	3	0	0	0	0	0	2	0	0	0	0	0	2	0	Verrucomicrobiota	Chlamydiae	Chlamydiales	Simkaniaceae
OTU001398	0	0	0	0	0	0	3	3	0	1	0	0	0	0	0	Patescibacteria	Parcubacteria	Candidatus_Kaiserbacteria
OTU001399	0	6	1	0	0	0	0	0	0	0	0	0	0	0	0	Chloroflexi	Anaerolineae	SBR1031
OTU001400	0	0	0	0	0	0	1	4	0	2	0	0	0	0	0	Proteobacteria	Alphaproteobacteria	Acetobacterales	Acetobacteraceae	Rhodopila
OTU001401	0	0	1	2	1	0	1	1	0	0	1	0	0	0	0	Planctomycetota	Phycisphaerae	Tepidisphaerales	WD2101_soil_group
OTU001402	0	0	0	0	0	0	1	1	0	0	0	0	0	0	5	Chloroflexi	Anaerolineae	SBR1031
OTU001403	0	0	0	0	0	0	1	1	5	0	0	0	0	0	0	Planctomycetota	Phycisphaerae	Phycisphaerales	Phycisphaeraceae	SM1A02
OTU001404	1	0	0	0	0	0	0	0	1	4	0	0	0	1	0	Proteobacteria	Gammaproteobacteria
OTU001405	1	0	0	0	0	1	3	0	1	0	0	0	0	0	1
OTU001406	0	0	0	0	0	0	5	2	0	0	0	0	0	0	0	Planctomycetota	Planctomycetes	Gemmatales	Gemmataceae
OTU001407	0	2	1	0	0	0	0	0	0	0	0	4	0	0	0	Actinobacteriota	Actinobacteria	Streptomycetales	Streptomycetaceae
OTU001408	1	0	0	0	0	0	0	3	0	0	0	2	1	0	0	Chloroflexi	Ktedonobacteria	Ktedonobacterales	Ktedonobacteraceae	1921-02-01
OTU001409	0	0	0	0	0	0	0	3	2	0	0	1	0	0	1	Acidobacteriota	Acidobacteriae	Bryobacterales	Bryobacteraceae	Bryobacter	Bryobacter_aggregatus
OTU001410	3	0	1	3	0	0	0	0	0	0	0	0	0	0	0	Proteobacteria	Gammaproteobacteria	Burkholderiales	Burkholderiaceae	Burkholderia-Caballeronia-Paraburkholderia
OTU001411	2	0	0	0	0	0	0	3	0	0	0	0	2	0	0	Actinobacteriota	Actinobacteria	Corynebacteriales	Nocardiaceae	Rhodococcus
OTU001412	0	0	1	5	0	1	0	0	0	0	0	0	0	0	0
OTU001413	0	0	0	0	0	0	0	0	4	0	3	0	0	0	0	Verrucomicrobiota	Chlamydiae	Chlamydiales	Simkaniaceae
OTU001414	0	0	1	0	0	0	0	0	0	0	2	4	0	0	0	Proteobacteria	Alphaproteobacteria	Acetobacterales	Acetobacteraceae
OTU001415	0	0	0	0	0	0	0	0	0	4	2	1	0	0	0	Chloroflexi	Ktedonobacteria	Ktedonobacterales	JG30-KF-AS9
OTU001416	0	0	0	1	2	0	1	3	0	0	0	0	0	0	0	Planctomycetota	Planctomycetes	Pirellulales	Pirellulaceae
OTU001417	1	0	0	0	2	0	0	0	1	0	0	0	0	0	3	Planctomycetota	Planctomycetes	Gemmatales	Gemmataceae
OTU001418	0	0	0	0	0	1	0	1	4	0	0	0	0	1	0	Proteobacteria	Alphaproteobacteria
OTU001419	0	0	3	0	0	0	0	0	1	0	1	2	0	0	0	Acidobacteriota	Acidobacteriae
OTU001420	0	0	0	1	0	6	0	0	0	0	0	0	0	0	0	Verrucomicrobiota	Verrucomicrobiae	Opitutales	Opitutaceae
OTU001421	0	0	3	0	0	0	0	0	0	0	3	0	0	1	0	Chloroflexi	Ktedonobacteria	Ktedonobacterales	Ktedonobacteraceae
OTU001422	0	1	0	0	0	5	0	0	0	1	0	0	0	0	0
OTU001423	0	2	1	0	0	1	0	0	0	0	0	0	0	1	2	Bacteroidota	Bacteroidia	Bacteroidales	Prolixibacteraceae	BSV13
OTU001424	0	0	0	0	2	3	0	0	0	0	1	1	0	0	0	Bdellovibrionota	Oligoflexia	0319-6G20
OTU001425	0	0	4	0	0	0	1	0	0	2	0	0	0	0	0	Proteobacteria	Alphaproteobacteria	Rhodospirillales
OTU001426	2	0	0	0	0	0	0	0	1	2	1	0	0	0	1	Chloroflexi	JG30-KF-CM66
OTU001427	0	0	0	2	3	0	0	0	0	0	0	0	1	1	0	Planctomycetota	Planctomycetes	Gemmatales	Gemmataceae
OTU001428	0	2	0	0	0	0	0	0	1	0	0	2	0	0	2	Patescibacteria	Parcubacteria
OTU001429	0	0	0	0	0	1	1	0	1	0	0	0	1	3	0	Planctomycetota	Planctomycetes	Isosphaerales	Isosphaeraceae
OTU001430	0	0	0	0	2	0	0	3	0	1	0	0	0	0	1	Armatimonadota	Fimbriimonadia	Fimbriimonadales	Fimbriimonadaceae	Fimbriimonas
OTU001431	0	0	3	0	0	4	0	0	0	0	0	0	0	0	0	Planctomycetota	Phycisphaerae	mle1-8
OTU001432	0	0	0	4	1	0	0	0	0	0	1	0	1	0	0	Planctomycetota	Planctomycetes	Gemmatales	Gemmataceae	Gemmata
OTU001433	3	3	1	0	0	0	0	0	0	0	0	0	0	0	0
OTU001434	0	0	0	1	0	0	1	0	4	0	1	0	0	0	0	Patescibacteria	Parcubacteria
OTU001435	1	0	1	2	0	0	0	0	0	0	0	2	0	1	0
OTU001436	0	0	0	0	0	0	0	0	0	0	1	5	1	0	0	Proteobacteria	Alphaproteobacteria	Paracaedibacterales	Paracaedibacteraceae	Candidatus_Paracaedibacter
OTU001437	0	0	7	0	0	0	0	0	0	0	0	0	0	0	0	Planctomycetota	Planctomycetes	Gemmatales	Gemmataceae
OTU001438	0	1	0	0	0	0	0	0	1	3	2	0	0	0	0	Armatimonadota	Chthonomonadetes	Chthonomonadales	Chthonomonadaceae	Chthonomonas
OTU001439	0	0	0	1	0	0	1	0	2	0	0	0	0	0	3	Proteobacteria	Alphaproteobacteria	Rickettsiales	Mitochondria
OTU001440	1	2	0	0	1	2	0	0	0	0	0	0	0	0	1	Chloroflexi	Anaerolineae	RBG-13-54-9
OTU001441	0	0	0	0	3	0	2	0	0	1	0	1	0	0	0	Verrucomicrobiota	Verrucomicrobiae	Pedosphaerales	Pedosphaeraceae
OTU001442	1	0	0	3	0	0	0	0	0	1	0	0	0	0	2	Proteobacteria	Gammaproteobacteria	Burkholderiales	Burkholderiaceae	Burkholderia-Caballeronia-Paraburkholderia
OTU001443	0	0	0	0	2	0	0	0	0	0	0	0	0	5	0	Planctomycetota	Planctomycetes	Isosphaerales	Isosphaeraceae
OTU001444	0	0	2	0	0	1	0	0	0	0	4	0	0	0	0
OTU001445	0	0	0	0	0	0	0	1	0	1	5	0	0	0	0	Patescibacteria	Parcubacteria
OTU001446	0	0	0	0	6	1	0	0	0	0	0	0	0	0	0	Proteobacteria	Alphaproteobacteria	Acetobacterales	Acetobacteraceae	Acidocella
OTU001447	0	0	0	1	0	0	0	0	0	1	0	2	0	3	0	Chloroflexi	Dehalococcoidia	S085
OTU001448	0	0	0	0	0	0	0	0	0	0	4	0	0	3	0	Firmicutes	Bacilli	Alicyclobacillales	Alicyclobacillaceae	Tumebacillus
OTU001449	1	2	1	0	0	0	0	0	1	0	0	1	0	0	1	Planctomycetota	Planctomycetes	Gemmatales	Gemmataceae
OTU001450	1	4	0	0	0	0	0	0	0	2	0	0	0	0	0	Proteobacteria	Alphaproteobacteria
OTU001451	1	0	1	0	1	0	0	0	1	2	0	1	0	0	0	Proteobacteria	Gammaproteobacteria	Burkholderiales	TRA3-20
OTU001452	1	0	0	2	0	0	0	1	0	0	0	0	2	0	1	Patescibacteria	Parcubacteria
OTU001453	6	0	1	0	0	0	0	0	0	0	0	0	0	0	0	Thermoplasmatota	Thermoplasmata
OTU001454	0	0	0	3	0	0	0	1	0	1	0	1	0	1	0	Elusimicrobiota	Lineage_IIb
OTU001455	0	0	0	0	0	0	1	0	0	0	0	1	5	0	0	Planctomycetota	Planctomycetes	Gemmatales	Gemmataceae
OTU001456	0	0	0	1	0	5	0	0	0	0	0	0	0	1	0	Proteobacteria	Alphaproteobacteria	Rhizobiales	Xanthobacteraceae	Bradyrhizobium
OTU001457	2	0	0	3	0	0	0	0	0	0	0	0	0	0	2	Chloroflexi	Anaerolineae	Anaerolineales	Anaerolineaceae
OTU001458	0	0	0	0	0	0	0	0	2	2	1	2	0	0	0	Actinobacteriota	Actinobacteria	Micromonosporales	Micromonosporaceae	Catelliglobosispora	Catelliglobosispora_koreensis_DSM_44566
OTU001459	2	0	0	3	1	0	0	0	0	1	0	0	0	0	0	Planctomycetota	Phycisphaerae	Tepidisphaerales	WD2101_soil_group
OTU001460	0	0	0	0	0	0	0	0	0	0	0	0	3	1	3	Chloroflexi	Ktedonobacteria	Ktedonobacterales	Ktedonobacteraceae	1921-02-01
OTU001461	0	0	0	0	1	4	0	0	0	1	1	0	0	0	0	Planctomycetota	Planctomycetes	Pirellulales	Pirellulaceae
OTU001462	0	0	1	0	0	1	0	0	0	2	1	0	1	0	1	Verrucomicrobiota	Chlamydiae	Chlamydiales	cvE6
OTU001463	0	0	0	0	0	0	1	3	1	0	0	0	0	2	0	Chloroflexi	Ktedonobacteria	C0119
OTU001464	1	4	0	0	1	0	0	0	0	1	0	0	0	0	0	Proteobacteria	Alphaproteobacteria	Caulobacterales	Caulobacteraceae
OTU001465	0	0	0	1	1	0	1	0	1	0	0	2	0	0	1	Patescibacteria	Parcubacteria	Candidatus_Kaiserbacteria
OTU001466	0	1	0	0	0	0	0	0	0	0	1	1	3	1	0	Planctomycetota	Planctomycetes	Gemmatales	Gemmataceae
OTU001467	0	0	0	0	0	0	0	0	0	3	4	0	0	0	0	Myxococcota	Polyangia	Polyangiales	Polyangiaceae	Pajaroellobacter
OTU001468	0	0	0	1	2	0	0	0	0	2	0	1	0	0	1	Planctomycetota	Planctomycetes	Gemmatales	Gemmataceae
OTU001469	0	0	0	0	0	0	0	1	0	0	2	2	2	0	0	Planctomycetota	Phycisphaerae	Tepidisphaerales	CPla-3_termite_group
OTU001470	0	0	0	0	0	0	0	0	2	4	1	0	0	0	0	Patescibacteria	Parcubacteria	Candidatus_Kaiserbacteria
OTU001471	0	0	0	0	0	0	0	2	0	2	0	0	3	0	0	Bdellovibrionota	Oligoflexia	0319-6G20	bacterium_enrichment_culture_clone_auto112_4W
OTU001472	0	0	0	2	1	0	1	0	0	0	1	2	0	0	0	Proteobacteria
OTU001473	1	0	2	0	0	1	0	0	0	0	0	0	0	0	3	Chloroflexi	Anaerolineae	SBR1031	A4b
OTU001474	0	0	0	0	0	0	0	0	0	0	0	0	3	0	3	Actinobacteriota	Actinobacteria	Micrococcales	Microbacteriaceae	Amnibacterium
OTU001475	0	0	0	0	3	3	0	0	0	0	0	0	0	0	0	Patescibacteria	Parcubacteria	Candidatus_Kaiserbacteria
OTU001476	0	0	0	2	1	0	0	0	0	2	0	1	0	0	0	Planctomycetota	Planctomycetes	Gemmatales	Gemmataceae
OTU001477	0	0	0	0	0	0	0	0	0	0	0	6	0	0	0	Acidobacteriota	Acidobacteriae	Solibacterales	Solibacteraceae	Candidatus_Solibacter
OTU001478	4	0	0	0	0	0	0	0	0	0	0	1	0	1	0	Patescibacteria	Microgenomatia	Candidatus_Woesebacteria
OTU001479	0	0	0	0	0	0	0	4	0	0	0	0	0	0	2	Bacteroidota	Bacteroidia	Chitinophagales	Chitinophagaceae
OTU001480	0	0	0	1	0	0	4	0	0	0	0	0	0	1	0	Patescibacteria	Saccharimonadia	Saccharimonadales
OTU001481	0	0	0	0	0	0	1	2	0	1	0	0	0	0	2	Proteobacteria	Alphaproteobacteria
OTU001482	3	3	0	0	0	0	0	0	0	0	0	0	0	0	0
OTU001483	0	0	0	0	5	0	0	0	0	0	0	0	1	0	0	Proteobacteria	Gammaproteobacteria
OTU001484	0	0	0	0	0	0	3	2	1	0	0	0	0	0	0	Patescibacteria	Saccharimonadia	Saccharimonadales
OTU001485	0	0	0	0	0	0	0	0	2	1	0	3	0	0	0	Planctomycetota	Phycisphaerae	Tepidisphaerales	WD2101_soil_group
OTU001486	0	2	0	0	0	0	0	0	2	1	1	0	0	0	0	Proteobacteria	Gammaproteobacteria	Xanthomonadales	Rhodanobacteraceae	Dyella	Dyella_halodurans
OTU001487	0	0	0	0	6	0	0	0	0	0	0	0	0	0	0	Proteobacteria	Gammaproteobacteria	Diplorickettsiales	Diplorickettsiaceae	Aquicella
OTU001488	2	0	0	0	3	0	0	0	0	1	0	0	0	0	0	Proteobacteria	Gammaproteobacteria	Diplorickettsiales	Diplorickettsiaceae
OTU001489	0	0	0	1	0	0	0	0	0	2	0	3	0	0	0	Acidobacteriota	Blastocatellia	45620
OTU001490	0	0	0	1	0	0	0	0	1	0	0	4	0	0	0	Bacteroidota	Bacteroidia	Chitinophagales	Chitinophagaceae	Lacibacter
OTU001491	0	1	0	0	0	0	0	2	0	0	3	0	0	0	0	Proteobacteria	Alphaproteobacteria	Rhizobiales	Xanthobacteraceae	Bradyrhizobium
OTU001492	0	0	0	0	0	2	2	0	0	0	0	0	0	0	2
OTU001493	0	0	0	0	0	0	0	0	0	0	0	6	0	0	0
OTU001494	1	0	0	0	0	0	0	4	0	0	1	0	0	0	0	Proteobacteria	Gammaproteobacteria	Salinisphaerales	Solimonadaceae	Nevskia	Nevskia_sp
OTU001495	0	0	0	0	0	0	0	0	3	1	0	0	0	0	2	Verrucomicrobiota	Verrucomicrobiae	Pedosphaerales	Pedosphaeraceae
OTU001496	0	0	6	0	0	0	0	0	0	0	0	0	0	0	0	Armatimonadota	Fimbriimonadia	Fimbriimonadales	Fimbriimonadaceae	Armatimonadetes_bacterium_55-13
OTU001497	0	0	2	1	0	0	0	0	0	1	0	0	1	1	0	Gemmatimonadota	Gemmatimonadetes	Gemmatimonadales	Gemmatimonadaceae
OTU001498	0	0	0	0	0	0	2	0	0	0	4	0	0	0	0	Planctomycetota	Planctomycetes	Gemmatales	Gemmataceae	Fimbriiglobus
OTU001499	0	0	0	0	0	0	0	0	0	6	0	0	0	0	0	Bacteroidota	Bacteroidia	Cytophagales	Hymenobacteraceae	Adhaeribacter
OTU001500	0	0	0	0	0	0	1	1	0	3	0	0	1	0	0	Chloroflexi	Ktedonobacteria	Ktedonobacterales	Ktedonobacteraceae
OTU001501	0	0	3	2	0	0	0	0	0	0	0	0	0	1	0
OTU001502	3	0	0	0	0	0	0	0	2	0	0	0	0	0	1	Proteobacteria	Gammaproteobacteria
OTU001503	2	0	0	0	0	0	1	0	2	1	0	0	0	0	0	Armatimonadota	Chthonomonadetes	Chthonomonadales	Chthonomonadaceae	Chthonomonas
OTU001504	0	0	0	0	0	0	0	4	0	0	0	0	2	0	0	Proteobacteria	Gammaproteobacteria	Gammaproteobacteria_Incertae_Sedis	Unknown_Family	Acidibacter
OTU001505	0	0	1	0	1	1	0	1	0	0	0	0	0	2	0	Verrucomicrobiota	Chlamydiae	Chlamydiales
OTU001506	0	0	0	0	0	0	0	1	1	0	0	1	0	0	3	Chloroflexi	Ktedonobacteria	Ktedonobacterales	JG30-KF-AS9
OTU001507	0	0	0	0	0	0	0	0	0	0	0	0	0	6	0
OTU001508	0	0	0	3	0	0	0	0	2	1	0	0	0	0	0	Patescibacteria	Parcubacteria	Candidatus_Kaiserbacteria
OTU001509	0	0	0	0	2	0	1	0	2	0	0	1	0	0	0
OTU001510	0	0	0	0	0	0	1	0	0	1	0	1	1	0	2	Bdellovibrionota	Oligoflexia	Oligoflexales
OTU001511	0	2	1	0	1	0	0	0	0	0	0	0	0	0	2
OTU001512	0	0	1	0	0	2	0	2	0	0	1	0	0	0	0	Chloroflexi	Anaerolineae	SBR1031
OTU001513	2	0	0	0	0	0	0	0	0	1	0	0	3	0	0	Verrucomicrobiota	Verrucomicrobiae	Verrucomicrobiales	Verrucomicrobiaceae
OTU001514	0	0	0	1	0	0	0	0	0	1	0	0	1	0	3	Gemmatimonadota	Gemmatimonadetes	Gemmatimonadales	Gemmatimonadaceae	Gemmatimonas
OTU001515	1	0	0	0	0	0	0	0	0	2	1	0	0	0	2	Planctomycetota	Planctomycetes	Gemmatales	Gemmataceae
OTU001516	0	2	0	0	0	0	0	0	3	0	0	0	1	0	0	Proteobacteria	Gammaproteobacteria	Burkholderiales
OTU001517	5	0	0	0	0	0	0	0	0	0	0	0	0	0	1	Halobacterota	Methanocellia	Methanocellales	Methanocellaceae	Rice_Cluster_I
OTU001518	0	0	0	1	0	1	0	3	0	0	0	0	0	0	1	Dependentiae	Babeliae	Babeliales	UBA12409
OTU001519	1	0	0	1	0	0	0	0	2	0	0	1	0	0	1	Chloroflexi	Ktedonobacteria	Ktedonobacterales	Ktedonobacteraceae
OTU001520	0	3	1	0	0	0	0	0	0	0	2	0	0	0	0	Proteobacteria	Gammaproteobacteria	Diplorickettsiales	Diplorickettsiaceae
OTU001521	0	0	0	3	3	0	0	0	0	0	0	0	0	0	0	Chloroflexi	Ktedonobacteria	Ktedonobacterales	JG30-KF-AS9
OTU001522	0	2	0	0	0	0	0	0	0	0	1	3	0	0	0	Proteobacteria	Alphaproteobacteria	Rhizobiales	Xanthobacteraceae
OTU001523	0	0	0	0	0	0	0	0	0	1	4	1	0	0	0	Planctomycetota	Phycisphaerae	Tepidisphaerales	CPla-3_termite_group
OTU001524	0	0	0	0	0	0	0	0	0	1	0	0	1	0	4	Verrucomicrobiota	Chlamydiae	Chlamydiales	Simkaniaceae
OTU001525	0	0	0	0	0	0	4	0	1	0	0	0	0	0	1	Patescibacteria	Parcubacteria
OTU001526	1	0	1	0	0	0	0	0	0	0	0	0	2	0	2	Chloroflexi	Ktedonobacteria	Ktedonobacterales	JG30-KF-AS9
OTU001527	0	0	3	0	2	0	0	0	0	0	1	0	0	0	0	Cyanobacteria	Vampirivibrionia	Obscuribacterales	Obscuribacteraceae
OTU001528	0	0	0	0	0	0	2	4	0	0	0	0	0	0	0	Patescibacteria	Parcubacteria
OTU001529	0	0	0	0	0	0	2	4	0	0	0	0	0	0	0	Planctomycetota	vadinHA49
OTU001530	0	2	0	0	0	0	0	0	1	0	0	2	1	0	0
OTU001531	0	0	0	0	0	0	1	0	1	1	2	0	0	0	1	Acidobacteriota	Acidobacteriae
OTU001532	0	0	0	0	0	0	0	1	0	0	0	5	0	0	0	Actinobacteriota	Actinobacteria
OTU001533	0	0	0	0	1	0	0	0	0	0	0	5	0	0	0
OTU001534	2	0	0	2	0	2	0	0	0	0	0	0	0	0	0	Crenarchaeota	Bathyarchaeia	archaeon_RBG_16_50_20
OTU001535	0	0	0	0	3	0	2	0	0	0	0	1	0	0	0	Bdellovibrionota	Oligoflexia	0319-6G20
OTU001536	0	0	0	0	0	1	0	0	0	1	0	0	0	0	4	Chloroflexi	Ktedonobacteria	Ktedonobacterales	Ktedonobacteraceae	Ktedonobacter	Ktedonobacterales_bacterium_W12
OTU001537	0	0	0	0	0	0	0	2	0	0	0	2	2	0	0	Actinobacteriota	Actinobacteria	Pseudonocardiales	Pseudonocardiaceae	Pseudonocardia
OTU001538	0	0	0	0	0	0	0	1	2	0	3	0	0	0	0	Patescibacteria	Parcubacteria	Candidatus_Kaiserbacteria
OTU001539	0	0	0	0	4	0	0	0	0	0	0	0	2	0	0	Proteobacteria	Gammaproteobacteria	Diplorickettsiales	Diplorickettsiaceae
OTU001540	0	0	0	3	3	0	0	0	0	0	0	0	0	0	0
OTU001541	0	0	0	0	0	5	0	1	0	0	0	0	0	0	0	Proteobacteria	Gammaproteobacteria	Burkholderiales	Burkholderiaceae	Burkholderia-Caballeronia-Paraburkholderia
OTU001542	1	1	0	0	4	0	0	0	0	0	0	0	0	0	0	Patescibacteria	Parcubacteria
OTU001543	1	0	0	0	0	0	0	3	0	0	1	0	1	0	0	Myxococcota	Polyangia	Polyangiales	Sandaracinaceae
OTU001544	0	2	0	0	0	0	3	1	0	0	0	0	0	0	0	Verrucomicrobiota	Chlamydiae	Chlamydiales
OTU001545	0	0	0	0	0	1	0	0	2	0	0	3	0	0	0
OTU001546	0	0	0	0	0	0	2	0	0	0	0	0	0	2	2	Proteobacteria	Gammaproteobacteria	JG36-TzT-191
OTU001547	0	0	0	0	0	0	0	0	0	0	0	2	0	4	0	Planctomycetota	Planctomycetes	Isosphaerales	Isosphaeraceae	Singulisphaera
OTU001548	0	0	0	0	0	0	0	4	0	0	2	0	0	0	0	Myxococcota	Polyangia	Polyangiales	Sandaracinaceae	Sandaracinus
OTU001549	3	0	0	0	0	0	0	0	0	3	0	0	0	0	0
OTU001550	0	1	1	1	0	0	0	0	0	0	0	0	3	0	0
OTU001551	0	6	0	0	0	0	0	0	0	0	0	0	0	0	0	Firmicutes	Bacilli	Alicyclobacillales	Alicyclobacillaceae	Tumebacillus
OTU001552	0	0	0	0	0	0	0	0	6	0	0	0	0	0	0
OTU001553	0	0	0	0	0	0	0	0	0	6	0	0	0	0	0	Verrucomicrobiota	Verrucomicrobiae	Pedosphaerales	Pedosphaeraceae
OTU001554	3	3	0	0	0	0	0	0	0	0	0	0	0	0	0
OTU001555	0	0	0	0	0	0	0	0	0	0	0	0	0	0	6	Bacteroidota	Bacteroidia	Flavobacteriales	Weeksellaceae	Chryseobacterium
OTU001556	0	0	0	2	0	1	0	0	0	0	0	0	0	3	0	Planctomycetota	Phycisphaerae	Tepidisphaerales	WD2101_soil_group
OTU001557	0	0	0	0	0	0	1	3	2	0	0	0	0	0	0	Patescibacteria	Saccharimonadia	Saccharimonadales	WWH38
OTU001558	0	0	0	0	6	0	0	0	0	0	0	0	0	0	0	Proteobacteria	Alphaproteobacteria	Rhizobiales
OTU001559	0	0	0	0	0	2	0	0	0	1	1	1	1	0	0	Verrucomicrobiota	Chlamydiae	Chlamydiales	cvE6
OTU001560	0	0	0	1	4	0	0	0	0	1	0	0	0	0	0	Proteobacteria	Gammaproteobacteria	Diplorickettsiales	Diplorickettsiaceae	Aquicella
OTU001561	2	0	3	0	0	0	0	0	0	1	0	0	0	0	0	Actinobacteriota	Actinobacteria	Streptomycetales	Streptomycetaceae
OTU001562	0	0	0	0	1	5	0	0	0	0	0	0	0	0	0	Planctomycetota	Phycisphaerae	Tepidisphaerales	WD2101_soil_group
OTU001563	0	0	0	0	0	0	0	0	0	1	5	0	0	0	0	Patescibacteria	Saccharimonadia	Saccharimonadales	LWQ8
OTU001564	0	0	0	0	0	0	1	1	0	0	0	0	1	0	3	Planctomycetota	vadinHA49
OTU001565	0	0	0	0	0	0	0	0	0	2	0	4	0	0	0	Chloroflexi	Ktedonobacteria	Ktedonobacterales	Ktedonobacteraceae
OTU001566	0	0	1	1	0	0	0	0	0	0	0	0	3	0	1	Patescibacteria	Parcubacteria	Candidatus_Kaiserbacteria
OTU001567	0	0	0	1	0	0	0	0	0	0	0	0	0	0	5	Patescibacteria	ABY1	Candidatus_Magasanikbacteria	Candidatus_Uhrbacteria_bacterium_RIFCSPHIGHO2_12_FULL_60_25
OTU001568	0	0	0	0	0	0	0	0	0	0	0	0	0	2	4	Planctomycetota	Phycisphaerae	Tepidisphaerales	WD2101_soil_group
OTU001569	0	0	0	0	0	2	0	0	0	0	0	0	0	3	1	Patescibacteria	Parcubacteria
OTU001570	0	0	0	0	0	0	0	2	0	1	0	1	0	2	0	Armatimonadota	Chthonomonadetes	Chthonomonadales	Chthonomonadaceae	Chthonomonas
OTU001571	0	0	0	0	0	0	0	0	0	6	0	0	0	0	0	Acidobacteriota	Acidobacteriae	Acidobacteriales	Acidobacteriaceae_Subgroup_1
OTU001572	0	0	0	0	0	0	0	0	3	3	0	0	0	0	0	Acidobacteriota	Acidobacteriae
OTU001573	0	0	0	0	0	0	2	2	2	0	0	0	0	0	0	Patescibacteria	Parcubacteria	Candidatus_Kaiserbacteria
OTU001574	0	0	0	0	0	0	0	0	0	2	1	0	1	2	0	Proteobacteria	Alphaproteobacteria	Rhizobiales	Beijerinckiaceae	1174-901-12
OTU001575	0	0	1	0	0	0	0	0	0	0	3	0	2	0	0	Proteobacteria	Gammaproteobacteria	Xanthomonadales	Rhodanobacteraceae
OTU001576	0	0	0	0	0	0	0	3	0	2	1	0	0	0	0	Armatimonadota	Chthonomonadetes	Chthonomonadales
OTU001577	0	0	0	3	0	0	0	0	0	0	0	0	3	0	0	Proteobacteria	Gammaproteobacteria	Burkholderiales	Rhodocyclaceae
OTU001578	2	0	3	0	0	0	0	0	0	0	0	1	0	0	0	Crenarchaeota	Nitrososphaeria	Nitrosotaleales	Nitrosotaleaceae
OTU001579	0	0	1	0	0	0	1	0	0	0	0	0	4	0	0	Actinobacteriota	Actinobacteria	Streptomycetales	Streptomycetaceae
OTU001580	0	0	0	0	0	1	0	0	0	2	0	0	0	0	3	Bacteroidota	Bacteroidia	Cytophagales	Cytophagaceae	Cytophaga
OTU001581	0	0	1	0	0	1	0	0	0	0	0	0	2	1	1	Actinobacteriota	Acidimicrobiia	Microtrichales
OTU001582	0	0	0	0	3	0	0	0	0	1	1	1	0	0	0	Methylomirabilota	Methylomirabilia	Rokubacteriales
OTU001583	0	0	0	0	0	0	0	1	0	5	0	0	0	0	0	Patescibacteria	Parcubacteria
OTU001584	0	1	0	0	0	0	0	0	0	1	1	1	0	2	0	Bacteroidota	Bacteroidia	Sphingobacteriales	envOPS_17
OTU001585	0	0	0	0	2	0	0	1	0	0	0	0	0	2	1	Proteobacteria	Alphaproteobacteria
OTU001586	0	0	0	0	0	0	5	0	0	0	0	1	0	0	0	Verrucomicrobiota	Verrucomicrobiae	Chthoniobacterales	Chthoniobacteraceae	Chthoniobacter	bacterium_Ellin511
OTU001587	0	0	0	0	0	0	0	3	0	0	0	0	0	0	3
OTU001588	2	0	0	0	1	1	0	0	0	2	0	0	0	0	0	Verrucomicrobiota	Chlamydiae	Chlamydiales	Simkaniaceae
OTU001589	0	0	0	3	2	0	0	0	0	0	0	0	0	0	1	Bdellovibrionota	Oligoflexia	0319-6G20
OTU001590	0	0	0	0	0	0	0	0	0	0	0	0	4	0	2	Proteobacteria	Alphaproteobacteria	Rhizobiales
OTU001591	1	0	0	0	0	0	1	4	0	0	0	0	0	0	0	Bacteroidota	Bacteroidia	Chitinophagales	Saprospiraceae
OTU001592	0	0	0	4	0	1	0	0	0	0	0	0	1	0	0	Patescibacteria	ABY1	Candidatus_Falkowbacteria
OTU001593	0	0	0	0	0	0	0	0	0	0	1	0	0	0	5
OTU001594	0	0	5	0	1	0	0	0	0	0	0	0	0	0	0	Acidobacteriota	Acidobacteriae
OTU001595	0	0	0	0	0	1	0	0	0	0	0	1	0	0	4
OTU001596	0	0	5	0	0	0	1	0	0	0	0	0	0	0	0	Actinobacteriota	Actinobacteria
OTU001597	0	0	0	1	2	0	0	0	0	0	3	0	0	0	0	Verrucomicrobiota	Chlamydiae	Chlamydiales	cvE6
OTU001598	0	0	0	0	4	0	0	0	0	0	0	0	0	0	2	Patescibacteria	Parcubacteria	Candidatus_Adlerbacteria
OTU001599	0	0	0	0	0	1	1	1	0	0	3	0	0	0	0	Planctomycetota	Planctomycetes	Planctomycetales	Schlesneriaceae	Planctopirus
OTU001600	0	0	0	0	0	0	3	0	0	0	0	1	0	2	0	Acidobacteriota	Thermoanaerobaculia	Thermoanaerobaculales	Thermoanaerobaculaceae	Subgroup_10
OTU001601	0	0	0	1	0	0	0	0	1	1	1	0	0	2	0	Chloroflexi	Anaerolineae	SBR1031
OTU001602	0	0	0	0	0	0	3	1	2	0	0	0	0	0	0	Patescibacteria	Parcubacteria
OTU001603	0	0	0	0	0	0	1	0	0	0	0	0	0	0	5	Cyanobacteria	Cyanobacteriia	Chloroplast
OTU001604	0	0	3	0	1	0	1	0	1	0	0	0	0	0	0	Chloroflexi	AD3
OTU001605	0	0	0	0	0	0	2	2	1	0	1	0	0	0	0	Verrucomicrobiota	Verrucomicrobiae
OTU001606	0	2	0	0	0	0	0	0	0	0	0	0	0	0	4	Myxococcota	Myxococcia	Myxococcales	Myxococcaceae
OTU001607	0	0	1	3	0	0	0	0	0	0	0	1	0	1	0	Chloroflexi	Anaerolineae
OTU001608	6	0	0	0	0	0	0	0	0	0	0	0	0	0	0	Proteobacteria	Alphaproteobacteria
OTU001609	0	0	0	1	3	0	0	0	2	0	0	0	0	0	0	Dependentiae	Babeliae	Babeliales
OTU001610	0	0	0	0	0	0	0	0	0	0	0	0	0	6	0
OTU001611	6	0	0	0	0	0	0	0	0	0	0	0	0	0	0	Proteobacteria	Alphaproteobacteria	Sphingomonadales	Sphingomonadaceae	Sphingomonas
OTU001612	0	0	1	0	0	0	1	0	0	0	0	0	0	0	4	Bdellovibrionota	Oligoflexia	0319-6G20
OTU001613	0	0	0	0	1	0	2	2	1	0	0	0	0	0	0	Myxococcota	Polyangia	Haliangiales	Haliangiaceae	Haliangium
OTU001614	1	4	0	0	0	0	0	0	0	0	0	0	0	0	1	Actinobacteriota	Actinobacteria
OTU001615	0	0	0	0	0	0	4	0	2	0	0	0	0	0	0	Patescibacteria	Parcubacteria	Candidatus_Kaiserbacteria
OTU001616	0	0	0	0	0	3	0	0	0	0	0	0	0	3	0	Chloroflexi	Anaerolineae	Anaerolineales	Anaerolineaceae
OTU001617	0	0	0	5	0	0	0	0	0	0	0	1	0	0	0
OTU001618	0	0	0	0	4	0	0	0	0	0	1	1	0	0	0	Planctomycetota	Planctomycetes	Gemmatales	Gemmataceae
OTU001619	0	0	1	0	0	0	0	4	0	0	0	1	0	0	0	Verrucomicrobiota	Verrucomicrobiae	Chthoniobacterales	Chthoniobacteraceae	Chthoniobacter
OTU001620	1	0	4	0	0	0	0	0	0	0	0	1	0	0	0	Armatimonadota	Chthonomonadetes	Chthonomonadales
OTU001621	1	0	0	0	0	0	0	0	2	0	2	0	0	0	1	Patescibacteria	ABY1	Candidatus_Magasanikbacteria
OTU001622	0	0	3	0	0	0	1	0	0	0	0	2	0	0	0	Planctomycetota	Planctomycetes	Gemmatales	Gemmataceae
OTU001623	0	0	0	2	3	0	0	0	0	0	1	0	0	0	0	Actinobacteriota	Actinobacteria	Streptomycetales	Streptomycetaceae
OTU001624	0	0	0	0	0	0	0	5	0	0	0	0	0	0	1	Planctomycetota	Planctomycetes	Gemmatales	Gemmataceae	Gemmata
OTU001625	0	0	0	3	0	0	0	0	3	0	0	0	0	0	0	Proteobacteria	Gammaproteobacteria	Burkholderiales
OTU001626	0	0	2	0	0	0	0	0	1	0	2	1	0	0	0
OTU001627	0	0	0	0	0	0	0	0	3	0	0	0	0	3	0	Spirochaetota	Spirochaetia	Spirochaetales	Spirochaetaceae	Spirochaeta_2
OTU001628	0	2	0	0	1	0	0	0	0	1	0	0	0	2	0	Actinobacteriota	Actinobacteria	Micrococcales
OTU001629	0	0	0	0	4	0	0	0	0	0	0	0	0	1	1	Acidobacteriota	Acidobacteriae
OTU001630	2	0	0	1	0	0	0	0	1	1	1	0	0	0	0	Acidobacteriota	Acidobacteriae	Acidobacteriales
OTU001631	0	0	0	0	0	1	0	0	0	1	0	1	0	1	2	Chloroflexi	Anaerolineae	Anaerolineales	Anaerolineaceae
OTU001632	0	0	0	1	0	0	0	0	0	0	4	1	0	0	0	Patescibacteria	Parcubacteria
OTU001633	0	0	0	0	2	3	0	0	0	1	0	0	0	0	0	Proteobacteria	Gammaproteobacteria	JG36-TzT-191
OTU001634	2	0	0	0	0	0	1	0	0	1	2	0	0	0	0	Verrucomicrobiota	Chlamydiae	Chlamydiales
OTU001635	0	0	0	0	0	2	0	1	0	0	0	0	2	1	0	Patescibacteria	Saccharimonadia	Saccharimonadales	LWQ8
OTU001636	0	0	0	6	0	0	0	0	0	0	0	0	0	0	0	Chloroflexi	Anaerolineae	Anaerolineales	Anaerolineaceae	GWD2-49-16
OTU001637	0	0	0	0	0	0	2	0	2	0	0	0	1	1	0	Bdellovibrionota	Bdellovibrionia	Bdellovibrionales	Bdellovibrionaceae	Bdellovibrio
OTU001638	0	0	0	0	0	1	0	0	0	2	0	0	3	0	0	Acidobacteriota	Acidobacteriae
OTU001639	0	0	0	0	0	0	0	0	0	0	2	2	2	0	0	Actinobacteriota	Acidimicrobiia	IMCC26256
OTU001640	1	0	3	1	0	0	0	0	0	0	0	0	1	0	0	Proteobacteria	Gammaproteobacteria	Xanthomonadales	Xanthomonadaceae
OTU001641	0	0	0	0	0	0	0	0	0	0	0	0	4	2	0	MBNT15	delta_proteobacterium_WX152
OTU001642	0	0	0	0	1	2	0	0	0	2	0	0	0	0	1	Patescibacteria	Parcubacteria	Candidatus_Staskawiczbacteria
OTU001643	0	0	0	0	0	3	0	1	0	0	0	0	0	2	0	Planctomycetota	Phycisphaerae	Tepidisphaerales	WD2101_soil_group
OTU001644	0	1	0	0	0	4	0	0	0	0	0	0	0	1	0	Acidobacteriota	Subgroup_18
OTU001645	0	0	1	1	2	0	2	0	0	0	0	0	0	0	0	Verrucomicrobiota	Verrucomicrobiae	S-BQ2-57_soil_group
OTU001646	0	0	0	0	6	0	0	0	0	0	0	0	0	0	0	Chloroflexi	Anaerolineae	Anaerolineales	Anaerolineaceae	Anaerolinea
OTU001647	0	0	0	0	0	0	0	0	0	0	0	2	0	4	0	Chloroflexi	Ktedonobacteria	Ktedonobacterales	Ktedonobacteraceae
OTU001648	1	0	0	0	0	0	0	0	0	0	0	3	2	0	0	Planctomycetota	Planctomycetes	Gemmatales	Gemmataceae
OTU001649	0	0	0	0	0	6	0	0	0	0	0	0	0	0	0
OTU001650	1	0	0	0	0	0	2	3	0	0	0	0	0	0	0	Patescibacteria	Parcubacteria
OTU001651	0	0	0	0	0	0	0	0	0	3	3	0	0	0	0	Proteobacteria	Gammaproteobacteria	Xanthomonadales	Xanthomonadaceae
OTU001652	0	1	0	0	1	0	0	0	0	0	0	3	0	1	0	Proteobacteria	Alphaproteobacteria	Parvibaculales	Parvibaculaceae	Parvibaculum
OTU001653	0	4	1	0	0	0	0	0	1	0	0	0	0	0	0
OTU001654	4	0	0	0	1	1	0	0	0	0	0	0	0	0	0	Planctomycetota	Planctomycetes	Isosphaerales	Isosphaeraceae
OTU001655	3	0	0	0	0	0	2	0	0	1	0	0	0	0	0	Planctomycetota	Phycisphaerae	Tepidisphaerales	WD2101_soil_group
OTU001656	0	0	0	1	0	0	0	1	0	1	0	0	0	3	0	Actinobacteriota	Actinobacteria	Kineosporiales	Kineosporiaceae	Angustibacter
OTU001657	0	0	0	0	2	2	0	0	0	0	2	0	0	0	0
OTU001658	1	2	1	0	0	0	0	0	0	0	0	0	0	1	1
OTU001659	0	0	2	0	0	0	0	0	0	0	3	0	0	1	0	Dependentiae	Babeliae	Babeliales	Vermiphilaceae
OTU001660	0	0	0	0	1	0	0	4	1	0	0	0	0	0	0
OTU001661	1	0	0	0	0	0	0	1	0	0	4	0	0	0	0	Patescibacteria	Parcubacteria	Candidatus_Adlerbacteria
OTU001662	0	0	0	3	1	0	0	0	0	0	0	0	2	0	0	Chloroflexi	Ktedonobacteria	Ktedonobacterales	JG30-KF-AS9
OTU001663	0	0	0	0	0	1	0	0	0	5	0	0	0	0	0	Acidobacteriota	Acidobacteriae	Acidobacteriales	Acidobacteriaceae_Subgroup_1
OTU001664	0	0	0	0	0	0	0	0	6	0	0	0	0	0	0
OTU001665	0	0	0	0	0	0	0	0	0	0	0	0	0	6	0
OTU001666	0	0	0	0	0	0	1	1	0	1	0	3	0	0	0
OTU001667	4	1	0	0	0	0	0	0	0	0	0	1	0	0	0	Acidobacteriota	Acidobacteriae
OTU001668	0	0	0	0	0	0	0	0	1	0	0	0	1	4	0	Planctomycetota	Planctomycetes	Gemmatales	Gemmataceae
OTU001669	0	0	0	0	0	0	2	0	0	2	1	1	0	0	0	Acidobacteriota	Blastocatellia	DS-100
OTU001670	0	0	0	0	0	1	0	0	0	0	0	0	1	4	0	Proteobacteria	Gammaproteobacteria	Burkholderiales
OTU001671	0	0	1	0	0	0	0	0	0	0	3	0	0	0	2	Verrucomicrobiota	Verrucomicrobiae	Pedosphaerales	Pedosphaeraceae
OTU001672	0	0	0	1	1	0	1	1	0	0	1	0	1	0	0	Patescibacteria	Parcubacteria
OTU001673	0	0	0	0	0	0	6	0	0	0	0	0	0	0	0	Dependentiae	Babeliae	Babeliales
OTU001674	0	0	0	0	1	0	0	0	0	0	0	0	0	4	1	Proteobacteria	Gammaproteobacteria	Burkholderiales	Comamonadaceae
OTU001675	2	0	0	0	0	0	0	1	0	2	0	0	0	1	0	Actinobacteriota	Actinobacteria	Frankiales	Acidothermaceae	Acidothermus
OTU001676	0	1	0	0	5	0	0	0	0	0	0	0	0	0	0	Desulfobacterota	Desulfuromonadia	Geobacterales	Geobacteraceae
OTU001677	0	0	0	0	0	0	0	0	0	0	0	5	0	0	0
OTU001678	0	0	0	0	0	0	4	0	1	0	0	0	0	0	0
OTU001679	0	0	2	0	1	0	2	0	0	0	0	0	0	0	0	Planctomycetota	OM190	planctomycete_A-2
OTU001680	0	0	2	0	2	0	0	0	0	0	0	0	0	0	1	Verrucomicrobiota	Chlamydiae	Chlamydiales	cvE6
OTU001681	0	0	0	0	0	0	0	0	0	0	0	0	0	0	5	Proteobacteria
OTU001682	0	0	0	0	0	0	0	2	0	0	0	0	0	3	0	Patescibacteria	Parcubacteria	Candidatus_Jorgensenbacteria	Candidatus_Adlerbacteria_bacterium_GW2011_GWC1_50_9
OTU001683	0	0	0	0	0	0	2	0	3	0	0	0	0	0	0	Actinobacteriota	Actinobacteria	Micrococcales	Sanguibacteraceae	Sanguibacter	Sanguibacter_keddieii_DSM_10542
OTU001684	0	1	0	0	0	1	0	2	0	0	0	0	0	0	1	Myxococcota	Myxococcia	Myxococcales	Anaeromyxobacteraceae	Anaeromyxobacter
OTU001685	0	0	0	0	0	0	1	0	0	0	0	2	0	1	1
OTU001686	0	0	0	0	0	0	0	0	0	0	1	0	4	0	0	Planctomycetota	Planctomycetes	Isosphaerales	Isosphaeraceae
OTU001687	0	0	0	2	0	0	0	0	0	0	0	0	0	0	3
OTU001688	0	1	4	0	0	0	0	0	0	0	0	0	0	0	0	Dependentiae	Babeliae	Babeliales
OTU001689	0	0	0	0	0	2	0	0	2	0	0	0	0	1	0	Actinobacteriota	Actinobacteria	Propionibacteriales	Nocardioidaceae	Nocardioides
OTU001690	0	0	0	1	0	0	0	0	0	0	0	0	4	0	0	Patescibacteria	Saccharimonadia	Saccharimonadales	LWQ8
OTU001691	0	0	0	0	0	0	0	2	0	3	0	0	0	0	0	Myxococcota	Myxococcia	Myxococcales	Anaeromyxobacteraceae	Anaeromyxobacter
OTU001692	0	0	0	0	0	0	0	0	0	0	0	0	0	0	5
OTU001693	0	3	0	0	1	0	0	0	0	0	0	0	0	0	1	Planctomycetota	Planctomycetes	Gemmatales	Gemmataceae
OTU001694	0	0	0	0	0	1	3	0	0	0	0	1	0	0	0	Proteobacteria	Gammaproteobacteria	Burkholderiales	SC-I-84
OTU001695	0	0	0	0	0	0	2	1	0	0	0	2	0	0	0	Proteobacteria	Gammaproteobacteria	Diplorickettsiales	Diplorickettsiaceae	Aquicella
OTU001696	0	0	0	0	0	0	0	0	0	0	0	0	0	1	4	Patescibacteria	Parcubacteria
OTU001697	0	0	0	5	0	0	0	0	0	0	0	0	0	0	0	Acidobacteriota	Acidobacteriae
OTU001698	0	0	0	0	0	0	0	0	0	0	0	0	1	3	1	Proteobacteria	Gammaproteobacteria	Burkholderiales	SC-I-84
OTU001699	0	0	0	0	0	0	0	0	0	4	0	0	0	0	1
OTU001700	0	0	0	0	0	0	5	0	0	0	0	0	0	0	0	Proteobacteria	Gammaproteobacteria	Burkholderiales	Comamonadaceae	Rhodoferax
OTU001701	0	0	2	1	0	1	0	0	0	0	0	0	0	1	0	Patescibacteria	Parcubacteria	Candidatus_Adlerbacteria
OTU001702	0	0	0	0	0	0	1	0	1	0	3	0	0	0	0	Bacteroidota	Bacteroidia	Sphingobacteriales	envOPS_17
OTU001703	0	0	0	0	3	0	0	0	0	0	0	0	0	0	2	Bdellovibrionota	Bdellovibrionia	Bdellovibrionales	Bdellovibrionaceae	Bdellovibrio
OTU001704	0	0	0	0	0	0	0	1	2	0	0	1	0	0	1	Verrucomicrobiota	Verrucomicrobiae	Verrucomicrobiales	Verrucomicrobiaceae
OTU001705	1	0	0	0	0	2	0	1	1	0	0	0	0	0	0	Proteobacteria	Alphaproteobacteria	Caulobacterales	Hyphomonadaceae	SWB02
OTU001706	0	0	0	0	0	0	0	3	0	2	0	0	0	0	0	Abditibacteriota	Abditibacteria	Abditibacteriales	Abditibacteriaceae	Abditibacterium
OTU001707	0	0	0	0	0	0	0	0	4	0	0	0	0	0	1	Bacteroidota	Bacteroidia	Cytophagales	Cytophagaceae	Cytophaga
OTU001708	0	0	0	0	0	0	0	0	0	0	0	0	5	0	0	Actinobacteriota	Acidimicrobiia
OTU001709	0	0	5	0	0	0	0	0	0	0	0	0	0	0	0
OTU001710	0	0	3	1	0	0	0	0	0	0	0	0	1	0	0	Crenarchaeota	Nitrososphaeria	Group_11c
OTU001711	0	0	1	0	0	0	0	0	0	0	0	0	0	3	1	Acidobacteriota	Acidobacteriae	Subgroup_2
OTU001712	0	0	0	5	0	0	0	0	0	0	0	0	0	0	0
OTU001713	0	0	0	0	0	0	0	0	0	0	0	0	0	0	5
OTU001714	0	0	0	0	0	0	5	0	0	0	0	0	0	0	0	Patescibacteria	Parcubacteria	Candidatus_Kaiserbacteria
OTU001715	0	0	5	0	0	0	0	0	0	0	0	0	0	0	0	Proteobacteria
OTU001716	0	0	0	0	0	0	0	0	0	0	0	0	0	0	5	Proteobacteria	Alphaproteobacteria	Caulobacterales	Caulobacteraceae
OTU001717	0	0	0	0	0	1	0	3	0	1	0	0	0	0	0	Gemmatimonadota	Gemmatimonadetes	Gemmatimonadales	Gemmatimonadaceae	Gemmatimonas
OTU001718	0	0	0	0	0	0	0	1	0	0	0	0	2	0	2
OTU001719	0	0	0	0	0	1	1	0	0	0	0	0	0	3	0	Patescibacteria	Parcubacteria
OTU001720	0	0	0	0	0	0	0	0	0	0	0	3	1	1	0	Cyanobacteria	Vampirivibrionia	Obscuribacterales	Obscuribacteraceae
OTU001721	0	2	0	0	0	1	0	0	0	0	0	0	2	0	0
OTU001722	0	0	0	0	0	0	1	0	0	4	0	0	0	0	0
OTU001723	0	0	0	3	0	0	0	0	0	0	0	0	0	2	0	Actinobacteriota	Actinobacteria	Micrococcales
OTU001724	0	0	0	0	0	0	0	0	0	3	2	0	0	0	0	Proteobacteria	Gammaproteobacteria	Burkholderiales	Methylophilaceae	Methylotenera
OTU001725	0	0	0	0	0	5	0	0	0	0	0	0	0	0	0	Nitrospirota	4-29-1
OTU001726	0	0	0	0	0	0	2	0	0	0	0	0	0	3	0	Acidobacteriota	Acidobacteriae	Subgroup_2	bacterium_Ellin7509
OTU001727	0	3	0	0	0	0	0	0	1	0	0	0	0	1	0	Proteobacteria	Alphaproteobacteria	Sphingomonadales	Sphingomonadaceae
OTU001728	0	0	0	0	0	0	0	5	0	0	0	0	0	0	0
OTU001729	0	0	1	0	0	0	0	0	0	0	0	1	0	3	0	Chloroflexi	Chloroflexia	Thermomicrobiales	JG30-KF-CM45
OTU001730	1	0	0	0	0	0	0	0	0	0	0	0	0	3	1	Patescibacteria	Parcubacteria	Candidatus_Nomurabacteria
OTU001731	0	0	0	0	0	3	0	1	0	1	0	0	0	0	0	Patescibacteria	Gracilibacteria	Candidatus_Peribacteria
OTU001732	0	0	0	0	0	0	3	0	0	0	0	0	2	0	0	Myxococcota	Polyangia	Haliangiales	Haliangiaceae	Haliangium
OTU001733	0	0	0	0	0	0	0	0	0	5	0	0	0	0	0	Planctomycetota	Planctomycetes	Isosphaerales	Isosphaeraceae
OTU001734	3	0	2	0	0	0	0	0	0	0	0	0	0	0	0	Spirochaetota	Spirochaetia	Spirochaetales	Spirochaetaceae
OTU001735	0	0	0	0	0	0	0	1	4	0	0	0	0	0	0	Verrucomicrobiota	Chlamydiae	Chlamydiales	Parachlamydiaceae	Neochlamydia
OTU001736	0	0	0	1	0	2	0	0	0	0	0	0	1	1	0	Patescibacteria	Saccharimonadia	Saccharimonadales	LWQ8
OTU001737	0	0	0	0	0	0	1	4	0	0	0	0	0	0	0	Proteobacteria	Gammaproteobacteria	Burkholderiales	SC-I-84
OTU001738	0	0	0	0	0	0	0	0	0	0	0	0	0	5	0	Planctomycetota	Planctomycetes	Planctomycetales
OTU001739	0	0	0	0	0	1	0	0	0	2	0	1	1	0	0	Patescibacteria	ABY1	Candidatus_Magasanikbacteria
OTU001740	0	0	0	0	0	0	0	0	5	0	0	0	0	0	0
OTU001741	2	0	0	0	0	0	2	1	0	0	0	0	0	0	0	Chloroflexi	Ktedonobacteria	Ktedonobacterales	Ktedonobacteraceae
OTU001742	0	0	0	0	0	5	0	0	0	0	0	0	0	0	0	Proteobacteria	Gammaproteobacteria	Legionellales	Legionellaceae	Legionella
OTU001743	0	0	1	1	0	0	0	0	0	0	0	3	0	0	0	Proteobacteria	Gammaproteobacteria	Enterobacterales
OTU001744	1	0	0	0	1	0	0	0	0	0	0	0	0	0	3	Proteobacteria	Gammaproteobacteria	Burkholderiales	Burkholderiaceae	Burkholderia-Caballeronia-Paraburkholderia
OTU001745	0	0	0	0	0	0	0	0	0	5	0	0	0	0	0
OTU001746	0	0	0	0	0	1	0	0	0	0	0	0	1	1	2	Chloroflexi	Anaerolineae
OTU001747	0	0	0	0	0	0	0	1	2	0	0	0	0	0	2	Proteobacteria	Gammaproteobacteria
OTU001748	1	2	0	0	0	0	0	0	0	2	0	0	0	0	0	Acidobacteriota	Acidobacteriae	Subgroup_13
OTU001749	0	0	2	0	0	0	0	3	0	0	0	0	0	0	0	Chloroflexi	Ktedonobacteria	Ktedonobacterales	Ktedonobacteraceae
OTU001750	0	0	0	0	0	0	3	0	0	0	0	0	0	2	0	Armatimonadota	Armatimonadia	Armatimonadales
OTU001751	0	1	0	3	0	0	0	0	0	0	0	1	0	0	0	Chloroflexi	Chloroflexia	Chloroflexales	Roseiflexaceae
OTU001752	0	0	0	0	1	0	4	0	0	0	0	0	0	0	0	Patescibacteria	Parcubacteria	Candidatus_Zambryskibacteria
OTU001753	0	0	0	1	0	0	0	0	4	0	0	0	0	0	0	Chloroflexi	Ktedonobacteria	Ktedonobacterales	JG30-KF-AS9
OTU001754	0	0	0	0	5	0	0	0	0	0	0	0	0	0	0	Proteobacteria	Gammaproteobacteria
OTU001755	0	1	0	0	0	0	0	0	1	0	0	3	0	0	0	Patescibacteria	Parcubacteria
OTU001756	0	0	0	0	0	0	2	2	0	0	1	0	0	0	0	Verrucomicrobiota	Verrucomicrobiae	Pedosphaerales	Pedosphaeraceae
OTU001757	0	0	0	0	0	0	0	0	0	0	5	0	0	0	0
OTU001758	0	0	0	0	0	2	1	0	0	0	1	0	0	1	0	Myxococcota	Myxococcia	Myxococcales	Myxococcaceae
OTU001759	0	0	0	0	0	0	0	0	0	5	0	0	0	0	0
OTU001760	0	0	0	0	0	5	0	0	0	0	0	0	0	0	0
OTU001761	0	0	0	0	0	0	0	0	4	0	1	0	0	0	0	Gemmatimonadota	Gemmatimonadetes	Gemmatimonadales	Gemmatimonadaceae
OTU001762	2	0	1	0	1	1	0	0	0	0	0	0	0	0	0	Acidobacteriota	Acidobacteriae	Paludibaculum
OTU001763	1	0	0	3	0	0	0	0	0	1	0	0	0	0	0	Patescibacteria	Gracilibacteria	Candidatus_Peribacteria
OTU001764	0	0	0	0	0	5	0	0	0	0	0	0	0	0	0
OTU001765	0	0	0	0	0	0	0	5	0	0	0	0	0	0	0
OTU001766	0	0	0	0	0	0	0	0	0	0	5	0	0	0	0
OTU001767	5	0	0	0	0	0	0	0	0	0	0	0	0	0	0	Methylomirabilota	Methylomirabilia	Methylomirabilales	Methylomirabilaceae
OTU001768	1	0	0	0	1	0	3	0	0	0	0	0	0	0	0	Chloroflexi	Anaerolineae
OTU001769	0	0	0	0	0	0	0	0	0	0	0	0	5	0	0	Crenarchaeota	Nitrososphaeria
OTU001770	0	5	0	0	0	0	0	0	0	0	0	0	0	0	0
OTU001771	4	0	0	1	0	0	0	0	0	0	0	0	0	0	0	Proteobacteria	Gammaproteobacteria	Xanthomonadales	Xanthomonadaceae	Arenimonas
OTU001772	2	2	0	0	0	0	0	0	0	0	0	0	0	1	0	Patescibacteria	CPR2
OTU001773	0	0	0	0	0	0	0	0	1	0	0	0	4	0	0	Planctomycetota	Planctomycetes	Planctomycetales
OTU001774	0	0	1	0	0	0	0	0	0	0	0	4	0	0	0
OTU001775	0	0	5	0	0	0	0	0	0	0	0	0	0	0	0	Proteobacteria	Gammaproteobacteria
OTU001776	0	2	3	0	0	0	0	0	0	0	0	0	0	0	0	Chloroflexi	Anaerolineae	Anaerolineales	Anaerolineaceae
OTU001777	0	0	0	0	0	0	0	0	5	0	0	0	0	0	0	Bacteroidota	Bacteroidia	Chitinophagales	Chitinophagaceae
OTU001778	0	0	0	0	0	0	0	0	1	0	0	0	4	0	0	Proteobacteria	Gammaproteobacteria	Burkholderiales	Burkholderiaceae
OTU001779	0	0	0	0	0	0	0	0	0	0	0	0	5	0	0	Proteobacteria	Gammaproteobacteria	Burkholderiales
OTU001780	0	0	0	0	0	0	0	3	0	0	0	2	0	0	0	Verrucomicrobiota	Verrucomicrobiae	Pedosphaerales	Pedosphaeraceae
OTU001781	0	0	2	3	0	0	0	0	0	0	0	0	0	0	0
OTU001782	0	0	0	2	0	0	0	0	0	0	2	1	0	0	0	Planctomycetota	Phycisphaerae	mle1-8
OTU001783	0	0	0	0	0	0	0	0	0	0	0	5	0	0	0
OTU001784	0	0	0	0	5	0	0	0	0	0	0	0	0	0	0	Patescibacteria	Saccharimonadia	Saccharimonadales
OTU001785	0	0	0	0	0	3	0	0	0	0	0	1	1	0	0
OTU001786	3	1	0	0	1	0	0	0	0	0	0	0	0	0	0	Proteobacteria	Gammaproteobacteria	Diplorickettsiales	Diplorickettsiaceae	Aquicella
OTU001787	0	0	0	0	0	0	1	2	0	2	0	0	0	0	0	Elusimicrobiota	Lineage_IIa
OTU001788	3	0	0	0	0	0	0	0	0	0	2	0	0	0	0	Chloroflexi	Anaerolineae	SBR1031
OTU001789	0	1	0	0	0	0	0	0	0	0	0	2	0	0	2
OTU001790	0	0	0	3	0	0	0	0	0	2	0	0	0	0	0
OTU001791	5	0	0	0	0	0	0	0	0	0	0	0	0	0	0	Verrucomicrobiota	Verrucomicrobiae	Pedosphaerales	Pedosphaeraceae
OTU001792	3	0	0	0	0	0	1	0	1	0	0	0	0	0	0	Planctomycetota	Planctomycetes	Pirellulales	Pirellulaceae	Pirellula
OTU001793	0	0	0	0	0	0	0	1	0	1	0	0	3	0	0	Proteobacteria	Alphaproteobacteria	Rickettsiales	SM2D12
OTU001794	0	0	0	0	0	0	0	0	5	0	0	0	0	0	0
OTU001795	0	0	0	0	1	0	2	1	0	0	0	0	1	0	0	Patescibacteria	Saccharimonadia	Saccharimonadales	metal-contaminated_soil_clone_K20-27
OTU001796	0	0	0	2	0	0	0	0	0	0	0	0	2	0	1	Bacteroidota	Bacteroidia	Bacteroidales	Prolixibacteraceae	WCHB1-32	bacterium_PB90-2
OTU001797	0	0	0	0	0	0	0	0	0	0	5	0	0	0	0	Verrucomicrobiota	Verrucomicrobiae	Chthoniobacterales	Chthoniobacteraceae	Candidatus_Udaeobacter
OTU001798	0	0	0	0	0	0	0	0	0	0	1	4	0	0	0
OTU001799	0	0	0	2	0	0	0	0	0	0	0	0	0	0	3
OTU001800	0	0	0	0	5	0	0	0	0	0	0	0	0	0	0	Planctomycetota	Planctomycetes	Isosphaerales	Isosphaeraceae
OTU001801	0	0	0	0	0	0	4	0	0	0	0	0	0	1	0	Proteobacteria	Alphaproteobacteria	Caulobacterales	Hyphomonadaceae	SWB02
OTU001802	0	0	0	0	0	0	0	0	0	0	2	0	0	1	2	Chloroflexi	Anaerolineae
OTU001803	0	0	0	1	0	0	0	0	3	0	0	0	0	1	0	Patescibacteria	Parcubacteria
OTU001804	0	0	0	0	0	0	0	0	5	0	0	0	0	0	0	Acidobacteriota	Acidobacteriae	Subgroup_12
OTU001805	0	0	0	0	0	0	0	4	0	0	0	0	0	1	0	Proteobacteria	Alphaproteobacteria	Rhodospirillales
OTU001806	0	0	0	0	5	0	0	0	0	0	0	0	0	0	0	Bacteroidota	Bacteroidia	Chitinophagales	Chitinophagaceae	Terrimonas
OTU001807	1	1	1	0	0	0	0	0	0	0	0	0	0	2	0	Chloroflexi	Anaerolineae	Anaerolineales	Anaerolineaceae
OTU001808	0	0	0	0	0	3	0	1	0	0	0	1	0	0	0	Patescibacteria	Parcubacteria
OTU001809	0	0	0	0	0	0	2	2	0	0	0	1	0	0	0	Acidobacteriota	Vicinamibacteria	Vicinamibacterales
OTU001810	0	0	0	2	0	0	0	0	0	0	0	0	0	3	0	Chloroflexi	Ktedonobacteria	Ktedonobacterales	Ktedonobacteraceae
OTU001811	0	0	0	0	0	0	2	0	0	0	0	0	2	0	1	Planctomycetota	Planctomycetes	Gemmatales	Gemmataceae
OTU001812	0	0	0	0	0	0	0	0	0	0	0	0	5	0	0	Proteobacteria	Alphaproteobacteria	Caulobacterales	Caulobacteraceae
OTU001813	0	0	0	1	0	0	0	0	2	0	0	0	2	0	0	Patescibacteria	Saccharimonadia	Saccharimonadales
OTU001814	0	0	0	0	3	0	0	0	0	1	0	0	0	1	0
OTU001815	0	0	0	0	0	0	0	0	0	2	0	0	0	1	2	Planctomycetota	Planctomycetes	Pirellulales	Pirellulaceae
OTU001816	3	0	2	0	0	0	0	0	0	0	0	0	0	0	0
OTU001817	0	4	0	0	0	0	0	0	0	0	1	0	0	0	0	Actinobacteriota	Thermoleophilia	Gaiellales	Gaiellaceae	Gaiella
OTU001818	0	0	0	0	0	0	0	1	1	0	0	1	0	0	2	Acidobacteriota	Acidobacteriae
OTU001819	2	0	0	3	0	0	0	0	0	0	0	0	0	0	0	Proteobacteria	Gammaproteobacteria
OTU001820	5	0	0	0	0	0	0	0	0	0	0	0	0	0	0	Patescibacteria	Saccharimonadia	Saccharimonadales	soil_bacterium_WF55
OTU001821	0	0	0	0	0	0	0	0	0	0	5	0	0	0	0
OTU001822	5	0	0	0	0	0	0	0	0	0	0	0	0	0	0	Chloroflexi	Ktedonobacteria	Ktedonobacterales
OTU001823	0	0	0	0	5	0	0	0	0	0	0	0	0	0	0
OTU001824	0	0	0	0	0	0	0	5	0	0	0	0	0	0	0	Acidobacteriota	Acidobacteriae	Subgroup_2	bacterium_Ellin7509
OTU001825	0	0	0	0	0	0	0	0	0	0	0	5	0	0	0	Proteobacteria	Gammaproteobacteria
OTU001826	0	0	0	0	0	0	0	5	0	0	0	0	0	0	0	Actinobacteriota	Actinobacteria
OTU001827	0	0	0	0	0	0	0	3	1	0	1	0	0	0	0	Proteobacteria	Gammaproteobacteria	Burkholderiales	Oxalobacteraceae
OTU001828	0	0	0	0	1	0	1	0	0	3	0	0	0	0	0
OTU001829	0	0	0	0	0	0	0	0	0	0	5	0	0	0	0	Bacteroidota	Bacteroidia	Cytophagales	Microscillaceae
OTU001830	0	0	0	0	0	4	1	0	0	0	0	0	0	0	0	Patescibacteria	Parcubacteria
OTU001831	0	0	0	0	1	4	0	0	0	0	0	0	0	0	0	Patescibacteria	Parcubacteria	Candidatus_Kaiserbacteria
OTU001832	0	0	1	0	0	0	0	0	0	3	0	1	0	0	0	Acidobacteriota	Acidobacteriae	Subgroup_2	bacterium_Ellin7509
OTU001833	0	0	0	0	0	0	0	0	0	0	0	5	0	0	0	Proteobacteria	Gammaproteobacteria	Burkholderiales	SC-I-84
OTU001834	0	0	0	3	0	2	0	0	0	0	0	0	0	0	0	Proteobacteria	Alphaproteobacteria	Sphingomonadales	Sphingomonadaceae	Sphingomonas	Sphingomonas_sp_BXN7-9
OTU001835	1	0	2	0	1	1	0	0	0	0	0	0	0	0	0	Acidobacteriota	Acidobacteriae	Subgroup_2
OTU001836	0	0	0	2	0	1	0	0	0	0	0	2	0	0	0	Verrucomicrobiota	Chlamydiae	Chlamydiales	Simkaniaceae
OTU001837	0	0	0	0	0	0	0	2	0	0	0	0	0	0	3	Patescibacteria	Parcubacteria	Candidatus_Adlerbacteria
OTU001838	0	1	0	3	0	0	0	0	1	0	0	0	0	0	0	Acidobacteriota	Acidobacteriae	Acidobacteriales
OTU001839	0	0	0	0	1	0	0	0	4	0	0	0	0	0	0	Verrucomicrobiota	Verrucomicrobiae	Pedosphaerales	Pedosphaeraceae
OTU001840	0	0	0	0	0	5	0	0	0	0	0	0	0	0	0	Patescibacteria	Parcubacteria
OTU001841	0	0	0	0	0	0	0	0	0	0	0	0	0	5	0	Gemmatimonadota	Gemmatimonadetes	Gemmatimonadales	Gemmatimonadaceae	Gemmatimonas
OTU001842	0	2	0	0	0	0	0	1	0	0	0	0	0	0	2	Acidobacteriota
OTU001843	0	0	0	0	0	0	0	0	0	0	0	0	0	3	2	Bacteroidota	Bacteroidia	Chitinophagales	Chitinophagaceae	Dinghuibacter
OTU001844	0	0	3	0	1	0	0	0	1	0	0	0	0	0	0	Chloroflexi	Ktedonobacteria	Ktedonobacterales	Ktedonobacteraceae
OTU001845	0	0	0	0	0	5	0	0	0	0	0	0	0	0	0	Proteobacteria	Gammaproteobacteria	Burkholderiales
OTU001846	0	0	0	0	0	0	0	5	0	0	0	0	0	0	0	Patescibacteria	Microgenomatia	Candidatus_Woesebacteria
OTU001847	0	0	0	0	0	1	0	0	0	0	0	4	0	0	0
OTU001848	0	0	0	0	0	0	0	0	5	0	0	0	0	0	0
OTU001849	0	0	0	0	0	0	2	0	0	0	0	3	0	0	0	Patescibacteria	Saccharimonadia	Saccharimonadales
OTU001850	0	0	0	0	5	0	0	0	0	0	0	0	0	0	0
OTU001851	0	3	0	0	0	0	0	0	0	0	0	0	2	0	0	Proteobacteria	Gammaproteobacteria	Burkholderiales	Burkholderiaceae	Burkholderia-Caballeronia-Paraburkholderia
OTU001852	0	0	3	0	0	1	0	0	0	0	0	0	0	0	1	Nitrospirota	Thermodesulfovibrionia
OTU001853	1	0	0	0	0	0	0	0	0	0	0	0	4	0	0	Acidobacteriota	Thermoanaerobaculia	Thermoanaerobaculales	Thermoanaerobaculaceae	Subgroup_10
OTU001854	1	0	0	0	0	0	0	0	0	3	0	0	1	0	0	Proteobacteria	Alphaproteobacteria	Reyranellales	Reyranellaceae	Reyranella
OTU001855	0	0	0	0	0	5	0	0	0	0	0	0	0	0	0	Patescibacteria	Saccharimonadia	Saccharimonadales
OTU001856	0	0	0	1	1	0	1	0	0	0	0	2	0	0	0	Verrucomicrobiota	Verrucomicrobiae	Chthoniobacterales	Chthoniobacteraceae	Chthoniobacter
OTU001857	0	0	0	0	0	0	0	0	0	0	0	1	0	0	4	Acidobacteriota	Thermoanaerobaculia	Thermoanaerobaculales	Thermoanaerobaculaceae	Subgroup_10
OTU001858	0	0	0	5	0	0	0	0	0	0	0	0	0	0	0	Acidobacteriota	Acidobacteriae	Subgroup_2
OTU001859	1	0	0	0	0	0	3	0	0	0	0	0	0	1	0	Armatimonadota	Chthonomonadetes	Chthonomonadales	Chthonomonadaceae	Chthonomonas
OTU001860	0	0	0	0	0	0	0	0	0	0	0	0	5	0	0	Planctomycetota	Planctomycetes
OTU001861	3	2	0	0	0	0	0	0	0	0	0	0	0	0	0
OTU001862	0	0	1	0	0	2	0	0	0	0	1	0	0	0	1	Chloroflexi	Anaerolineae	RBG-13-54-9
OTU001863	0	0	0	2	0	2	0	0	0	0	0	0	0	0	1	Gemmatimonadota	Gemmatimonadetes	Gemmatimonadales	Gemmatimonadaceae	Gemmatimonas
OTU001864	0	0	0	0	0	0	4	0	0	0	0	1	0	0	0	Actinobacteriota	Actinobacteria	Micromonosporales	Micromonosporaceae
OTU001865	0	0	0	0	0	0	0	0	0	4	0	0	0	0	1	Proteobacteria	Alphaproteobacteria	Rhizobiales
OTU001866	0	0	0	0	3	0	0	0	0	0	0	2	0	0	0	Patescibacteria	Parcubacteria
OTU001867	0	0	0	0	0	0	0	0	1	0	0	0	0	0	4	Actinobacteriota	Actinobacteria
OTU001868	0	1	0	0	0	0	0	1	1	0	2	0	0	0	0	Actinobacteriota	Acidimicrobiia
OTU001869	0	0	1	0	0	0	0	1	0	0	3	0	0	0	0	Gemmatimonadota	Gemmatimonadetes	Gemmatimonadales	Gemmatimonadaceae
OTU001870	0	0	0	5	0	0	0	0	0	0	0	0	0	0	0
OTU001871	0	0	0	0	0	0	0	0	0	0	0	0	0	5	0
OTU001872	0	0	0	0	0	0	2	0	0	1	0	0	0	2	0	Verrucomicrobiota	Verrucomicrobiae	Pedosphaerales	Pedosphaeraceae	Pedosphaera
OTU001873	0	0	0	0	0	0	0	0	0	5	0	0	0	0	0	Acidobacteriota	Acidobacteriae	Acidobacteriales
OTU001874	0	0	0	0	0	0	4	1	0	0	0	0	0	0	0	Bacteroidota	Bacteroidia	Sphingobacteriales	Sphingobacteriaceae	Solitalea	Solitalea_canadensis
OTU001875	0	0	0	0	0	0	0	5	0	0	0	0	0	0	0
OTU001876	0	0	0	0	0	0	0	0	0	0	0	0	0	0	5	Proteobacteria	Gammaproteobacteria
OTU001877	3	0	0	0	2	0	0	0	0	0	0	0	0	0	0	Chloroflexi	Anaerolineae
OTU001878	0	1	0	0	0	0	0	0	0	0	2	0	0	2	0	Acidobacteriota	Holophagae	Subgroup_7
OTU001879	0	0	0	0	0	0	2	0	2	0	0	0	1	0	0	Chloroflexi	Anaerolineae	Anaerolineales	Anaerolineaceae
OTU001880	0	0	0	0	0	0	0	0	0	0	5	0	0	0	0	Patescibacteria	Parcubacteria	Candidatus_Kaiserbacteria
OTU001881	4	0	0	0	0	0	0	0	0	0	0	0	1	0	0	Chloroflexi	Anaerolineae	Anaerolineales	Anaerolineaceae	Leptolinea
OTU001882	0	0	0	0	0	0	0	1	0	4	0	0	0	0	0	Acidobacteriota	Acidobacteriae	Acidobacteriales	Acidobacteriaceae_Subgroup_1
OTU001883	0	0	0	3	0	2	0	0	0	0	0	0	0	0	0	Proteobacteria	Gammaproteobacteria	Burkholderiales
OTU001884	0	0	0	0	0	0	0	0	0	0	5	0	0	0	0
OTU001885	0	0	0	4	0	0	0	0	0	1	0	0	0	0	0	Proteobacteria	Alphaproteobacteria
OTU001886	0	0	0	0	0	1	1	2	0	0	1	0	0	0	0	Elusimicrobiota	Elusimicrobia	MVP-88
OTU001887	0	0	0	0	0	0	0	0	0	0	1	3	0	0	1	Actinobacteriota	MB-A2-108
OTU001888	0	0	0	0	0	0	0	0	0	5	0	0	0	0	0	Patescibacteria	Parcubacteria	Candidatus_Kaiserbacteria
OTU001889	1	0	0	0	0	0	0	0	0	0	0	0	3	0	1	Cyanobacteria	Vampirivibrionia	Obscuribacterales	Obscuribacteraceae
OTU001890	0	0	4	1	0	0	0	0	0	0	0	0	0	0	0
OTU001891	0	0	0	0	0	0	0	0	2	0	3	0	0	0	0
OTU001892	0	0	0	0	0	0	0	0	0	5	0	0	0	0	0
OTU001893	1	1	0	3	0	0	0	0	0	0	0	0	0	0	0	Acidobacteriota	Acidobacteriae	Subgroup_2
OTU001894	0	0	0	2	0	1	1	0	0	1	0	0	0	0	0	Proteobacteria	Gammaproteobacteria	Aeromonadales	Succinivibrionaceae	Ruminobacter
OTU001895	0	0	0	0	0	0	0	0	5	0	0	0	0	0	0	Gemmatimonadota	Gemmatimonadetes	Gemmatimonadales	Gemmatimonadaceae
OTU001896	0	0	0	0	0	0	0	0	0	0	0	0	2	1	2	Verrucomicrobiota	Chlamydiae	Chlamydiales	cvE6	Chlamydiales_bacterium_CRIB_32
OTU001897	0	0	0	0	0	0	2	3	0	0	0	0	0	0	0	Proteobacteria	Gammaproteobacteria	Burkholderiales	Comamonadaceae	Comamonas
OTU001898	0	0	0	0	0	0	5	0	0	0	0	0	0	0	0
OTU001899	1	0	1	0	0	0	1	0	0	0	0	0	0	2	0
OTU001900	0	0	0	0	0	0	1	1	0	0	0	0	0	0	3	Planctomycetota	Planctomycetes	Gemmatales	Gemmataceae
OTU001901	0	0	2	0	0	1	0	0	1	0	0	0	0	0	1
OTU001902	0	0	0	0	0	0	1	3	1	0	0	0	0	0	0	Spirochaetota	Spirochaetia	Spirochaetales	Spirochaetaceae	Spirochaeta_2	Spirochaeta_sp_MWH-HuW8
OTU001903	0	0	0	0	0	0	0	0	0	0	0	1	4	0	0	Nitrospirota	Thermodesulfovibrionia
OTU001904	0	0	0	0	0	0	0	0	0	0	5	0	0	0	0
OTU001905	2	0	0	1	0	0	0	0	0	0	0	0	0	2	0	Verrucomicrobiota	Chlamydiae	Chlamydiales
OTU001906	0	0	0	0	0	0	0	0	0	0	0	5	0	0	0
OTU001907	0	0	0	0	0	0	2	0	0	0	3	0	0	0	0	Gemmatimonadota	Gemmatimonadetes	Gemmatimonadales	Gemmatimonadaceae
OTU001908	0	0	0	0	0	3	0	0	1	0	1	0	0	0	0	Patescibacteria	Parcubacteria	Candidatus_Jorgensenbacteria	Candidatus_Adlerbacteria_bacterium_GW2011_GWC1_50_9
OTU001909	0	1	0	0	3	0	0	0	0	0	0	0	0	1	0	Patescibacteria	Parcubacteria	Candidatus_Moranbacteria
OTU001910	0	0	0	0	0	1	0	2	0	0	0	0	0	1	1	Proteobacteria	Gammaproteobacteria	Diplorickettsiales	Diplorickettsiaceae	Aquicella
OTU001911	0	0	0	0	0	0	0	5	0	0	0	0	0	0	0	Bacteroidota	Bacteroidia	Sphingobacteriales	envOPS_17
OTU001912	3	0	0	1	0	0	0	0	0	1	0	0	0	0	0	Thermoplasmatota	Thermoplasmata
OTU001913	1	0	0	2	0	0	0	1	1	0	0	0	0	0	0	Actinobacteriota	Actinobacteria	Pseudonocardiales	Pseudonocardiaceae	Pseudonocardia
OTU001914	0	0	0	0	0	0	0	0	0	0	0	0	5	0	0	Myxococcota	Polyangia	Polyangiales
OTU001915	3	2	0	0	0	0	0	0	0	0	0	0	0	0	0
OTU001916	0	3	0	0	0	0	0	0	0	0	0	0	0	0	2	Myxococcota	Polyangia
OTU001917	1	0	0	0	0	0	0	0	0	0	0	0	0	0	4	Actinobacteriota	Actinobacteria	Streptomycetales	Streptomycetaceae
OTU001918	0	0	0	0	0	0	0	0	5	0	0	0	0	0	0
OTU001919	1	4	0	0	0	0	0	0	0	0	0	0	0	0	0	Actinobacteriota	Actinobacteria	Micrococcales	Intrasporangiaceae
OTU001920	0	0	1	0	0	0	4	0	0	0	0	0	0	0	0
OTU001921	0	0	0	2	0	0	1	1	0	0	1	0	0	0	0	Verrucomicrobiota	Chlamydiae	Chlamydiales	cvE6
OTU001922	2	0	1	2	0	0	0	0	0	0	0	0	0	0	0	Actinobacteriota	Actinobacteria
OTU001923	0	0	0	0	0	0	0	0	2	3	0	0	0	0	0	Patescibacteria	Saccharimonadia	Saccharimonadales	LWQ8
OTU001924	0	0	1	0	0	0	0	0	0	4	0	0	0	0	0	Proteobacteria	Alphaproteobacteria
OTU001925	0	0	0	0	0	0	0	2	0	0	0	3	0	0	0
OTU001926	0	0	0	3	0	0	0	0	0	0	0	0	0	0	2	Verrucomicrobiota	Chlamydiae	Chlamydiales	Simkaniaceae	Ga0074140
OTU001927	0	0	0	0	0	0	0	0	0	0	0	0	5	0	0	Proteobacteria	Gammaproteobacteria
OTU001928	0	0	0	0	0	0	0	0	0	5	0	0	0	0	0
OTU001929	0	0	0	0	0	1	0	0	0	0	0	0	3	1	0	Bacteroidota	Bacteroidia	Bacteroidales	Bacteroidetes_vadinHA17
OTU001930	0	0	2	0	0	0	0	3	0	0	0	0	0	0	0	Actinobacteriota	Actinobacteria	Streptomycetales	Streptomycetaceae
OTU001931	0	0	0	0	0	0	3	0	0	1	0	0	1	0	0	Proteobacteria	Alphaproteobacteria	Azospirillales	Azospirillaceae	Azospirillum
OTU001932	0	0	0	1	0	0	0	0	0	2	1	1	0	0	0	Acidobacteriota	Acidobacteriae	Subgroup_2
OTU001933	0	0	0	0	5	0	0	0	0	0	0	0	0	0	0	Proteobacteria	Alphaproteobacteria	Rhizobiales	Xanthobacteraceae
OTU001934	0	0	0	0	0	0	3	0	0	0	0	0	0	1	1	Bacteroidota	Bacteroidia	Sphingobacteriales
OTU001935	0	0	0	0	0	1	1	1	0	0	0	0	0	2	0	Cyanobacteria	Vampirivibrionia	Obscuribacterales	Obscuribacteraceae
OTU001936	0	0	0	0	1	0	0	0	0	0	0	1	2	0	1	Proteobacteria	Alphaproteobacteria	Rhodospirillales
OTU001937	0	0	0	4	0	0	0	0	0	0	0	1	0	0	0	Chloroflexi	Ktedonobacteria	Ktedonobacterales	Ktedonobacteraceae	BacC-u-018
OTU001938	0	0	1	0	0	0	1	0	0	0	0	1	0	0	2	Dadabacteria	Dadabacteriia	Dadabacteriales
OTU001939	0	0	0	2	2	0	0	0	0	0	0	1	0	0	0	Proteobacteria	Alphaproteobacteria
OTU001940	0	0	0	0	0	0	0	5	0	0	0	0	0	0	0	Bacteroidota	Bacteroidia	Chitinophagales	Chitinophagaceae	Terrimonas
OTU001941	0	0	0	1	2	1	0	0	0	0	0	1	0	0	0	Proteobacteria	Gammaproteobacteria	Diplorickettsiales	Diplorickettsiaceae	Aquicella	Aquicella_siphonis
OTU001942	0	0	0	0	0	0	3	0	0	0	0	0	0	0	2
OTU001943	0	1	1	0	0	0	0	0	3	0	0	0	0	0	0	Verrucomicrobiota	Chlamydiae	Chlamydiales	Simkaniaceae
OTU001944	0	0	2	2	0	0	0	0	0	0	1	0	0	0	0	Chloroflexi	Anaerolineae	Anaerolineales	Anaerolineaceae
OTU001945	0	0	0	0	0	0	1	2	0	0	2	0	0	0	0	Planctomycetota	Planctomycetes	Gemmatales	Gemmataceae
OTU001946	1	0	0	0	0	0	4	0	0	0	0	0	0	0	0	Patescibacteria	Parcubacteria
OTU001947	0	5	0	0	0	0	0	0	0	0	0	0	0	0	0
OTU001948	0	1	0	0	0	0	0	3	1	0	0	0	0	0	0	Proteobacteria	Gammaproteobacteria	Diplorickettsiales	Diplorickettsiaceae
OTU001949	0	0	0	0	0	0	0	1	1	3	0	0	0	0	0
OTU001950	0	0	0	0	0	0	0	0	0	0	0	0	0	5	0	Patescibacteria	Saccharimonadia	Saccharimonadales
OTU001951	0	0	5	0	0	0	0	0	0	0	0	0	0	0	0	Crenarchaeota	Nitrososphaeria
OTU001952	4	0	0	0	1	0	0	0	0	0	0	0	0	0	0	Proteobacteria	Gammaproteobacteria	Burkholderiales	Burkholderiaceae	Burkholderia-Caballeronia-Paraburkholderia
OTU001953	0	0	0	1	0	0	0	0	4	0	0	0	0	0	0	Patescibacteria	Saccharimonadia	Saccharimonadales
OTU001954	0	0	2	0	0	3	0	0	0	0	0	0	0	0	0	Nitrospinota	P9X2b3D02
OTU001955	0	0	0	1	0	0	0	0	2	0	0	0	0	0	2	Planctomycetota	Phycisphaerae	Tepidisphaerales	WD2101_soil_group
OTU001956	0	0	0	0	5	0	0	0	0	0	0	0	0	0	0
OTU001957	0	0	0	0	0	0	0	0	0	0	0	0	1	2	2	Patescibacteria	WWE3	bacterium_enrichment_culture_clone_EBa3
OTU001958	0	0	0	0	0	1	0	1	3	0	0	0	0	0	0	Patescibacteria	Saccharimonadia	Saccharimonadales
OTU001959	0	0	0	0	0	0	0	4	0	0	0	1	0	0	0
OTU001960	3	0	0	0	1	0	0	0	0	0	0	1	0	0	0	Planctomycetota	Planctomycetes	Pirellulales	Pirellulaceae	Pirellula	agricultural_soil_bacterium_SC-I-28
OTU001961	0	0	0	0	5	0	0	0	0	0	0	0	0	0	0	Cyanobacteria	Cyanobacteriia	Chloroplast
OTU001962	0	0	0	4	0	0	0	1	0	0	0	0	0	0	0	Planctomycetota	Planctomycetes	Isosphaerales	Isosphaeraceae
OTU001963	0	0	0	0	5	0	0	0	0	0	0	0	0	0	0
OTU001964	0	0	0	0	0	0	0	4	1	0	0	0	0	0	0	Acidobacteriota	Acidobacteriae	Acidobacteriales	Acidobacteriaceae_Subgroup_1
OTU001965	0	0	1	0	2	0	0	0	2	0	0	0	0	0	0	Verrucomicrobiota	Verrucomicrobiae	Pedosphaerales	Pedosphaeraceae
OTU001966	0	0	0	2	0	0	0	0	2	0	0	1	0	0	0	Actinobacteriota	Actinobacteria	Frankiales	Acidothermaceae	Acidothermus
OTU001967	1	0	2	0	2	0	0	0	0	0	0	0	0	0	0	Acidobacteriota	Acidobacteriae	Subgroup_2
OTU001968	0	0	4	0	0	1	0	0	0	0	0	0	0	0	0	Chloroflexi	TK10
OTU001969	0	0	0	0	0	0	0	2	0	0	1	2	0	0	0	Bacteroidota	Bacteroidia	Sphingobacteriales	envOPS_17
OTU001970	0	0	0	0	0	0	0	3	0	0	0	0	0	2	0	Planctomycetota	Planctomycetes	Gemmatales	Gemmataceae	Gemmata
OTU001971	0	0	0	0	0	0	0	1	0	1	1	2	0	0	0	Myxococcota	Polyangia	Haliangiales	Haliangiaceae	Haliangium
OTU001972	0	0	2	0	1	0	0	0	0	0	0	0	0	0	2	Desulfobacterota
OTU001973	0	0	0	0	0	4	0	1	0	0	0	0	0	0	0	Actinobacteriota	Acidimicrobiia
OTU001974	0	0	0	0	0	1	0	0	0	0	0	0	4	0	0	Planctomycetota	Phycisphaerae	Tepidisphaerales	WD2101_soil_group
OTU001975	0	0	0	0	0	0	0	0	0	0	5	0	0	0	0	Acidobacteriota	Acidobacteriae	Acidobacteriales
OTU001976	3	0	0	0	0	0	0	0	0	0	0	0	2	0	0	Patescibacteria	Parcubacteria
OTU001977	0	0	0	0	0	0	1	2	2	0	0	0	0	0	0	Patescibacteria	Parcubacteria
OTU001978	0	0	0	0	0	0	0	0	1	0	0	0	0	0	4
OTU001979	0	1	0	0	0	0	0	0	0	0	0	0	0	0	4	Crenarchaeota	Nitrososphaeria	Group_11c
OTU001980	0	2	0	1	2	0	0	0	0	0	0	0	0	0	0	Firmicutes	Bacilli	Entomoplasmatales	type_III
OTU001981	0	0	0	0	0	0	0	0	0	1	0	1	2	1	0	Patescibacteria	Saccharimonadia	Saccharimonadales	LWQ8
OTU001982	0	0	0	0	5	0	0	0	0	0	0	0	0	0	0	Planctomycetota	Phycisphaerae	Tepidisphaerales	WD2101_soil_group
OTU001983	0	0	1	0	4	0	0	0	0	0	0	0	0	0	0	SAR324_cladeMarine_group_B	bacterium_enrichment_culture_clone_B302011
OTU001984	0	5	0	0	0	0	0	0	0	0	0	0	0	0	0	Acidobacteriota	Blastocatellia
OTU001985	0	0	0	0	1	0	0	0	0	3	0	0	1	0	0	Actinobacteriota	Actinobacteria	Micrococcales	Micrococcaceae
OTU001986	0	0	0	0	5	0	0	0	0	0	0	0	0	0	0	Proteobacteria	Alphaproteobacteria	Rhizobiales	Xanthobacteraceae
OTU001987	0	0	0	3	0	2	0	0	0	0	0	0	0	0	0	Proteobacteria	Gammaproteobacteria
OTU001988	0	0	0	0	0	0	0	0	4	0	1	0	0	0	0	Proteobacteria	Gammaproteobacteria	Coxiellales	Coxiellaceae	Coxiella
OTU001989	0	0	0	0	0	1	0	0	0	3	0	1	0	0	0	Proteobacteria	Alphaproteobacteria	Rickettsiales	SM2D12
OTU001990	0	0	1	0	0	0	4	0	0	0	0	0	0	0	0
OTU001991	0	0	0	1	0	1	0	0	0	0	0	0	0	3	0	Bacteroidota	Bacteroidia	Bacteroidales	Bacteroidetes_vadinHA17
OTU001992	1	1	0	0	0	0	0	0	2	0	0	1	0	0	0
OTU001993	0	0	0	0	0	0	0	3	2	0	0	0	0	0	0	Proteobacteria	Alphaproteobacteria	Caulobacterales	Caulobacteraceae	Asticcacaulis
OTU001994	0	0	2	0	0	0	0	0	0	3	0	0	0	0	0	Chloroflexi	Ktedonobacteria	Ktedonobacterales	Ktedonobacteraceae
OTU001995	0	0	2	0	0	0	0	0	2	0	0	1	0	0	0	Planctomycetota	Phycisphaerae	Tepidisphaerales	WD2101_soil_group
OTU001996	0	0	0	2	0	0	3	0	0	0	0	0	0	0	0	Patescibacteria	Parcubacteria	Candidatus_Staskawiczbacteria
OTU001997	0	0	1	0	0	0	0	0	0	1	0	0	0	0	3	Proteobacteria	Gammaproteobacteria
OTU001998	0	0	0	0	0	2	2	1	0	0	0	0	0	0	0	Patescibacteria	Parcubacteria	Candidatus_Kaiserbacteria
[truncated: 11,539 more rows]

## Sheet: Table S4
Table S4. Metabolite statistics of soils of CK, 0Year, 1Year, 2Year, and 3Year groups.The relative quantitative according to peak area.
Class I	Formula	Compounds	CAS	CK1	CK2	CK3	0Year1	0Year2	0Year3	1Year1	1Year2	1Year3	2Year1	2Year2	2Year3	3Year1	3Year2	3Year3
Acid	C17HD33O2	HEPTADECANOIC-D33 ACID	352431-41-5	18570.5	20084.4	19863.4	19762	21373.3	22162.7	23897.3	23193.3	24945.7	22486.5	23264.5	22541.7	22348.9	21676.8	22453.2
Acid	C18H32O2	(9E,11E)-Octadecadienoic acid 1	544-71-8	40076.7	36578.1	32201.8	55783.5	59879.9	57340.2	63945.4	59312.8	67845.5	44848.4	46959.1	47610.3	64866.3	62069.6	65846
Acid	C16H30O2	(E)-Hexadec-9-enoic acid	10030-73-6	44468	43602	44800	39494	39519	38116	33525	31901	28815	23096	26774	22042	35191	30193	35615
Acid	C8H6O4	1,2-Benzenedicarboxylic acid	88-99-3	60958.5	61285.9	62433.4	85184.4	83913.8	81775.6	73053	59962.1	72797.2	74795.1	75528.7	69885.1	86036.7	85835.2	95590.3
Acid	C4H7NO2	1-amino-Cyclopropanecarboxylic Acid 1	22059-21-8	215719	237894	239142	260504	257495	269563	298467	298748	308570	280764	298966	278771	270870	275285	279906
Acid	C9H10O2	3,4-dimethyl-Benzoic acid 1	619-04-5	21908.5	23424.6	20511.3	24459.2	20209.6	20771.7	20087.2	22516.7	25215.5	22341.6	19320.9	19493.4	22341.1	21270.8	21206
Acid	C7H6O3	3-hydroxy-Benzoic Acid	99-06-9	87481.3	83083.1	94853.6	77752.5	73417.9	76981	76677.5	69554.8	77902.2	67029.7	68853.6	64277.8	77774.1	73298.5	74036.2
Acid	C10H12O2	4-(1-methylethyl)-Benzoic Acid	536-66-3	14550	17014.3	15455.7	23140.1	15584.2	18113.1	21473.4	26630.3	17449.9	20156.6	19505.4	20420.5	19053.2	18136	20922.9
Acid	BH3O3	Boric Acid	10043-35-3	2.17459e+06	2.308e+06	2.39566e+06	2.56353e+06	2.15885e+06	2.37128e+06	2.29058e+06	2.59893e+06	2.23586e+06	2.24622e+06	2.39112e+06	1.84666e+06	2.2434e+06	1.97444e+06	2.09011e+06
Acid	C22H44O2	Docosanoic acid	112-85-6	37368.8	35736.5	38506.2	39002.2	39186.8	41645.3	37091.8	36213.6	37906.1	37380.4	38407.9	54588.5	51983.5	43720.3	46680.1
Acid	C12H24O2	Dodecanoic Acid	143-07-7	74370.8	67774.8	69972	75612.2	75801.3	75403.2	51058.3	51496.6	52184.4	61134.5	54542.8	55317.2	56820.9	47446.1	56721.7
Acid	C20H40O2	Eicosanoic Acid	506-30-9	22289.4	21228.6	20502.7	25010	25344.1	26956.4	27194.8	26479.1	26300.9	25616.2	25288.6	28552	28480.6	25360.8	25774.9
Acid	C22H42O2	Erucic Acid 1	112-86-7	49597.6	43572.2	44284.9	47422.1	38401.6	38994.6	36515.1	35229.3	41620.4	31836.3	38983.5	38537.9	42094.8	44681.9	43143.5
Acid	C17H34O2	Heptadecanoic Acid	506-12-7	25701.1	26996.7	27360.6	21652.4	22339.2	20969.5	26598.2	25505.9	29042.3	22245.6	24393	25990.5	26185.3	20612.6	26023.3
Acid	C26H52O2	Hexacosanoic acid	506-46-7	21824.9	21018.1	21693.1	19476.8	21946.9	21256.6	30418.4	33397.8	30387.1	32847.6	35221.6	56787.5	28635.5	29773.4	28482
Acid	C3H7NO2	N,N-dimethyl-Carbamic Acid	7260-94-8	15770.1	15598.7	16040.1	17461.1	16930.3	17549.7	20582.2	20520.2	20642.2	18829.1	18945.5	18659.1	17173.4	16891.6	15972.9
Acid	C9H18O2	Nonanoic Acid	112-05-0	28767.1	22825.5	69071.8	23957.9	30847.7	21543.1	37673.6	29404.8	27961.1	44145.4	60069.7	40931.3	86924.4	21671.4	31486.5
Acid	C18H36O2	Octadecanoic Acid	57-11-4	2.62592e+06	2.64311e+06	2.5334e+06	2.51917e+06	2.55072e+06	2.79333e+06	3.00176e+06	3.13544e+06	3.24165e+06	3.01993e+06	2.85481e+06	2.9294e+06	2.88737e+06	2.67123e+06	2.51737e+06
Acid	C18H34O2	Oleic Acid	112-80-1	268759	257383	266123	226729	226199	226788	170559	167153	168707	184101	190137	192265	257751	220951	245809
Acid	C15H30O2	Pentadecanoic Acid 1	1002-84-2	64549.5	62243.3	67759.1	72732.4	73919.8	70427.5	64847.6	62567.2	64445.1	53338.4	57345.9	56116.8	68958.6	64884.7	68774.6
Acid	C15H30O2	Pentadecanoic Acid 2	1002-84-2	13258.5	14961.7	13779.3	16485.5	16552.2	17917.3	17441.4	17721.4	17334.4	15413.2	17208.1	19151.2	19019.1	15895.7	18442
Acid	C3H4O4	Propanedioic Acid 2	141-82-2	961214	940256	967671	858506	874077	691238	1.38761e+06	1.61337e+06	1.19716e+06	1.05962e+06	1.19373e+06	993361	1.19344e+06	763318	732404
Acid	C8H6O4	Terephthalic acid	100-21-0	5975.09	5419.13	5728.22	6520.01	5709.36	6201.02	5109.04	5298.13	5120.42	4382.6	4354.07	6256.66	8562.42	7137.24	8127.47
Acid	C24H48O2	Tetracosanoic Acid	557-59-5	101462	103006	101636	89254.8	100232	103371	116795	111290	115702	120968	129996	194391	127180	123409	127110
Acid	C14H28O2	Tetradecanoic Acid	544-63-8	138642	135118	137554	106558	104521	105334	122355	120394	132365	67097.8	70245.6	72414	80022	75266.7	79746.7
Acid	CH3NO2	carbamic Acid 1	463-77-4	8.53794e+06	8.8671e+06	9.23641e+06	9.47992e+06	9.43086e+06	9.67122e+06	1.0018e+07	9.92117e+06	1.02282e+07	9.95644e+06	1.013e+07	9.68669e+06	9.70172e+06	9.4527e+06	9.71109e+06
Acid	CH3NO2	carbamic Acid 2	463-77-4	1.30154e+06	1.36442e+06	1.42173e+06	1.48034e+06	1.44095e+06	1.49756e+06	1.65066e+06	1.68345e+06	1.68087e+06	1.563e+06	1.61235e+06	1.58604e+06	1.50761e+06	1.46198e+06	1.52326e+06
Acid	C5H11NO2	diethylcarbamic Acid	24579-70-2	3.797e+06	3.91199e+06	4.04145e+06	4.28244e+06	4.17461e+06	4.32401e+06	4.74887e+06	4.82447e+06	4.85437e+06	4.49537e+06	4.69487e+06	4.52907e+06	4.38064e+06	4.2116e+06	4.39291e+06
Acid	C2H4O3	hydroxy-Acetic Acid	79-14-1	71947.7	74124.1	69457.7	72443.4	68388.6	72435.6	88274.9	89003.7	86921	82358.8	89614.8	82352.4	72840.5	73099.1	87173.2
Acid	C2H4O2S	mercapto-Acetic acid	68-11-1	1.75426e+06	1.98701e+06	2.21356e+06	2.3693e+06	2.2451e+06	2.42961e+06	2.50316e+06	2.14148e+06	2.46633e+06	2.56084e+06	2.54774e+06	2.29815e+06	2.44329e+06	2.4321e+06	2.66765e+06
Acid	C16H32O2	n-Hexadecanoic Acid	57-10-3	17743.3	14399.5	16076.3	11210.2	11482.8	10934	17731.1	17522.3	19423.2	14958.7	15493.3	15501.7	14663.3	13998.7	16089.9
Alcohol	C27H46O	(3.alpha.)-Cholest-4-en-3-ol	566-90-5	50192.5	46288.5	50447.4	52691.1	53284.6	55917	51279.2	53099.7	50606	37634.7	40981.4	39543.7	39035.5	38720.4	38631.1
Alcohol	C8H11NO	(R)-(-)-2-Phenylglycinol	56613-80-0	321565	320330	330753	325933	319202	316920	353800	327372	355063	353083	363872	350985	318452	319226	366419
Alcohol	C29H50O	.beta.-Sitosterol 2	83-46-5	118812	112190	114749	247969	259492	258392	186306	189075	185245	170118	177529	171429	214666	193193	202290
Alcohol	C2H6O2	1,2-Ethanediol	107-21-1	3.79629e+07	3.92257e+07	3.92022e+07	4.04634e+07	3.93641e+07	4.11248e+07	4.16607e+07	4.22948e+07	4.198e+07	4.14069e+07	4.14404e+07	4.1041e+07	4.08178e+07	4.08209e+07	4.0207e+07
Alcohol	C18H20O2	1,3,3-Trimethyl-1-(2'-hydroxyphenyl)indan-6-ol	155726-91-3	17284.4	15680.2	17091	18909.5	19340.2	20945.6	17553.5	18021.2	17646.3	18922.9	19916.5	24830.8	24262.9	22219.6	22959.4
Alcohol	C26H54O	1-Hexacosanol	506-52-5	21557.3	21401.9	22895.4	25682.3	26668.5	26786.5	26503.7	26654.3	27705.8	25989.5	26483.6	42777.2	34922.6	33081.6	33253.4
Alcohol	C24H50O	1-Tetracosanol 2	506-51-4	88535.6	81275	84111.3	81077.1	85838.2	89946.3	78556.8	80812.5	77021.9	79774.1	80785.3	124058	134832	122670	121214
Alcohol	C4H6O2	2-Butyne-1,4-diol	110-65-6	57605	55287	57586.6	64756.3	75577.6	71276.9	76619.6	79506.7	73146.1	66486.9	73342.7	68284.4	70865	71331.7	70114.3
Alcohol	C6H14O3	2-ethyl-2-(hydroxymethyl)-1,3-Propanediol	77-99-6	20809.1	22870.6	23487.6	22971.1	24595.5	23940	27796.2	32665.5	27122.4	31048.1	28367.2	27983.3	25111.6	25363.2	25511.6
Alcohol	C6H10O2	4-Cyclohexene-1,2-diol	117919-55-8	187523	194043	207482	219529	211882	218981	245158	238181	241653	233468	233335	242554	226869	216423	226593
Alcohol	C7H8O2	4-hydroxy-Benzenemethanol 1	623-05-2	154.041	154.041	154.041	2224.29	2367.14	2360.64	830.488	770.207	1080.2	4740.46	4555.95	3516.65	2333.27	1460.56	1034.53
Alcohol	C30H50O	Germanicol	465-02-1	41032.8	41234.5	47269.4	21650.4	29107.6	26687	31513.2	34718	31874.6	16205.1	28588.8	20743.5	15255.8	13563.9	12165.9
Alcohol	C3H8O3	Glycerin	56-81-5	769648	737904	718312	1.20628e+06	1.12151e+06	1.16921e+06	1.24744e+06	1.18912e+06	1.16255e+06	766656	792496	762562	985815	895285	953300
Alcohol	C6H12O6	Muco-Inositol	488-55-1	61014	57070.4	60250.5	34425.2	39867.8	37926.8	64427.4	66080.6	68695.5	44813.4	44609.2	49579.5	42998.4	38922.7	45774.4
Alcohol	C6H12O6	Myo-Inositol 1	87-89-8	85161.2	89196.4	85712.7	37153.7	39830.7	42011.7	28893.1	38236.7	29771.5	66536.6	66087.3	57949.1	16889.2	18094.9	15372.8
Alcohol	C6H12O6	Myo-Inositol 3	87-89-8	348104	342166	340665	244765	246792	246635	249479	241895	258971	206923	226532	229445	216819	199759	230899
Alcohol	C5H12O4	Pentaerythritol	115-77-5	151311	174302	167491	225425	221421	240583	230365	209896	242922	227246	202978	206043	266402	240879	245657
Alcohol	C3H8O2	Propylene Glycol	57-55-6	50392.5	44834.4	44551.3	31972.6	28923.3	30655	50238.5	51669.8	45811	40327.3	40928	41824.5	75424.1	51747.1	57838.2
Alcohol	C15H28O2	Pterodondiol	60132-35-6	65823.6	65497.2	68128.1	70689.4	68978	68327.5	68986.9	70240.9	69990.8	53123.4	51208.3	54789.4	68158.3	51213.3	63756.4
Alcohol	C6H12O6	Scyllo-Inositol	488-59-5	10838.6	9403.83	10221.7	8025.35	8455.31	8184.19	12116.9	11173.4	12071.8	9468.34	9477.14	10131.7	8564.75	8493.66	10293.2
Alcohol	C29H48O	Stigmasterol 2	83-48-7	37231.9	36649.7	40169.3	68550.9	71907	74266.5	70100.8	68881.5	69838.6	72361.8	75209.9	73836.2	75670.1	72058.6	68478
Alcohol	C6H14O4	Triethylene glycol	112-27-6	34828	36235.4	36771.4	52688.6	41417.7	50105.2	43232.8	48185.7	59028.3	48175.5	45919.5	42280.5	43260.1	45503.7	53645.8
Alcohol	C23H20O4	o-(4-ethylbenzoyl)-o'-(3-methylbenzoyl)-1,3-Benzenediol	1000330-83-6	28426.9	30156.9	22184.2	43402.4	26552.4	28103.1	29345.2	37092.7	32104.5	41114.7	25298.8	23603.9	33928.3	25283	27323
Aldehyde	C5H10O5	2,3,4-Trihydroxy-3-(Hydroxymethyl)Butanal	639-97-4	31756.3	31402.5	33320.5	32181.4	29780.6	30451.5	31187.9	28573.6	32889.2	30354.8	31875.3	29582.8	30571.4	30344.7	33340.2
Aldehyde	C10H12O2	2,3-Dimethyl-para-anisaldehyde	38998-17-3	37518.3	42651.5	38749.4	39367.5	37102.1	46433.9	44615.6	63094.8	50863.3	49786.6	47606	44423.2	43630.9	39679.6	55349.6
Aldehyde	C10H20O2	2-Ethylhexanal ethylene glycol acetal	1000431-01-2	81833	76313	76997	83342	80621	86907	105965	92655	102241	89528	104138	91590	99127	96193	89514
Amine	C9H13NO	(.+/-.)-Norephedrine 2	14838-15-4	55820.6	60547.2	58655.8	77754.3	74365.6	73467.2	80918.5	110556	76864.6	72527.9	81973.4	68049.3	65675.8	76473.2	59501.3
Amine	C29H43N	(5.alpha.)-4,4-dimethyl-N-(2-phenylethyl)-Androst-2-en-17-Amine	53286-45-6	22698.7	23414.2	22936.1	24331.3	29570.6	32622.3	32539	36316	42396.3	37065.2	32838.1	33576.7	36620.9	30909.3	28897.7
Amine	C22H43NO	(Z)-13-Docosenamide 1	112-84-5	7.89573e+06	8.28433e+06	7.26543e+06	7.20891e+06	8.17774e+06	9.50574e+06	9.19968e+06	1.03295e+07	8.74638e+06	8.15009e+06	1.00589e+07	8.64098e+06	8.4547e+06	9.77804e+06	9.32249e+06
Amine	C5H14N2	1,5-PentanediAmine 1	462-94-2	21703.3	34667.9	41764.5	72702.7	59279.1	67916.3	59361.5	24008.7	52585.1	62857.5	62254	45042.4	69799.6	64437.1	56976
Amine	C4H11N	1-ButanAmine	109-73-9	51862.9	61473.2	58932.6	60663.9	57448.4	66071.4	83777.5	81176	71243.4	56518.4	61169	52981.8	66387.2	61557.4	57041.3
Amine	CH3N5	1H-Tetrazol-5-Amine	4418-61-5	17521.9	13789.8	10040.3	14741.3	17815.5	13987.6	22145.1	18306.1	22684.5	22634.8	22223.1	18283.1	19902.6	20099.9	20372.1
Amine	C9H12ClNO	2-(4-Chloro-3-methylphenoxy)ethanamine	6487-87-2	4416.54	5401.94	4926.3	6686.06	5473.23	6313.93	5859.3	5714.57	5977.57	6179.99	6251.54	5989.54	6005.35	5876.9	5016.71
Amine	C6H15N	2-EthylbutylAmine	617-79-8	10193.3	11280.8	10434.2	12317.3	11103.6	12808.3	14374.2	11870.6	13901.5	12218.3	13475.3	12072.9	11850.7	11319.3	11848.3
Amine	C22H36F3N	3-Trifluoromethylbenzylamine, N,N-diheptyl	1000310-29-4	7221.06	8018.13	8046.26	8189.62	7746.4	10028.8	11671.5	11030.1	10067.7	9669.92	9961.21	10198.9	10806.2	8208.6	8018.79
Amine	C6H4F2N2O2	4,5-Difluoro-2-nitroaniline	78056-39-0	4176	4453	4480	7071	5211	5935	6918	9233	6674	5828	5803	6057.63	4971	4813	4683
Amine	C2H5NO	Acetamide 2	60-35-5	218379	209737	227243	222661	226500	236568	242751	272863	252121	245927	247703	238182	240946	213762	216455
Amine	CH2N2	Methanediimine	151-51-9	98987.5	92977.9	91578.8	177465	159166	167210	139093	162010	126212	124383	142809	123204	140770	128596	101061
Amine	C2H7NO	Monoethanolamine 1	141-43-5	209810	212492	224508	240623	227586	244285	275025	284767	288003	257109	266670	274769	244159	240948	249370
Amine	C7H14N2	N,N'-methanetetraylbis-2-Propanamine	693-13-0	70833	64242.3	52537.1	62891.8	60522.7	57236	72162.1	104031	81700.1	59259	65902	74575.5	53121.8	55008.3	47704.1
Amine	C5H11NO	N,N-diethyl-Formamide	617-84-5	1.57111e+06	1.64373e+06	1.68372e+06	1.7711e+06	1.74637e+06	1.77292e+06	1.97465e+06	2.0211e+06	2.02303e+06	1.86649e+06	1.93987e+06	1.89104e+06	1.79768e+06	1.73367e+06	1.80227e+06
Amine	C4H9NO2	N-(2-hydroxyethyl)-Acetamide	142-26-7	11552.6	10515.4	11307.9	12817.1	12485.5	13011.9	13514.3	12678.5	13273	11978.5	14142.3	15099	13412.6	13088.9	10734.5
Amine	C4H9NO	N-ethyl-Acetamide	625-50-3	1.31441e+06	1.45111e+06	1.49621e+06	1.61632e+06	1.45541e+06	1.58286e+06	1.69375e+06	1.61433e+06	1.79346e+06	1.61726e+06	1.74308e+06	1.56124e+06	1.5376e+06	1.54265e+06	1.46232e+06
Amine	C3H9N	PropylAmine	107-10-8	660261	712517	726825	770832	746340	787852	866518	870879	891155	818969	848820	804495	792546	755038	795850
Aromatics	C15H12	1,1'-(1,2-propadienylidene)bis-Benzene	14251-57-1	95425.8	107065	103920	130141	114523	121107	140009	124860	137757	139792	135673	129402	132865	123952	137788
Aromatics	C7H5NO	4-hydroxy-Benzonitrile	767-00-0	32146.1	38677.8	37997.5	27970.6	30977.2	30718.1	40943.5	18386.2	41629.5	44816.4	40417.4	42205.3	37141.6	41159.8	48339.7
Carbohydrate	C7H14O6	.alpha.-D-Galactopyranoside, methyl	3396-99-4	14689	14507.2	15177.1	16152.6	16811.3	16982.3	25633.1	24126.2	26954.1	18580.9	18717.4	18010.6	21709.6	21465.3	24095.4
Carbohydrate	C12H22O11	.beta.-D-galactopyranosyl-4-O-.beta.-D-Glucopyranose 3	5965-66-2	195746	189917	188200	219938	230636	235456	366270	364336	360040	279331	284484	297294	267441	251774	257393
Carbohydrate	C20H38O11	.beta.-Gentiobiose octamethyl	1000394-55-8	82126.7	77436.5	79582.1	32304.5	33620.5	34380.1	114036	114267	121657	116367	122543	119207	101872	98339.1	108806
Carbohydrate	C5H10O5	.beta.-L-Arabinopyranose	7296-56-2	33597.7	32097.5	34656.8	14192.5	13521.2	13902.5	10868.9	12017.3	13209.6	16343	16956.2	17489.8	17917.7	16385.1	19685.9
Carbohydrate	C5H12O4	1-Deoxy-d-arabitol	13942-77-3	281232	270722	289565	236551	225465	231185	209877	197926	210849	269804	277651	261757	281631	266409	294873
Carbohydrate	C17H30O12	4-(2-Methylbutanoyl)Sucrose	122706131	1.10905e+07	1.04752e+07	1.07271e+07	1.24091e+07	1.28611e+07	1.25278e+07	1.38541e+07	1.37476e+07	1.42729e+07	1.22254e+07	1.2441e+07	1.25389e+07	1.28572e+07	1.28609e+07	1.31012e+07
Carbohydrate	C6H12O5	6-Deoxyglucose	7658-08-4	204655	192003	205352	173324	165242	169612	119942	112554	120250	167608	175785	167986	187334	186170	201210
Carbohydrate	C5H10O5	Arabinofuranose	70849-24-0	76829.4	94596	76003.1	85784.5	75804.1	75695.1	63899.1	72800.3	66080.8	49301.6	43651.3	54649.7	89537.4	77990.9	93247.3
Carbohydrate	C6H12O6	D(+)-Talose 1	2595-98-4	4.70277e+06	4.43807e+06	4.63051e+06	5.42427e+06	5.37127e+06	5.63803e+06	6.90678e+06	6.47947e+06	6.90757e+06	5.22269e+06	5.4276e+06	5.35522e+06	5.49771e+06	5.23603e+06	5.9704e+06
Carbohydrate	C6H12O6	D-Allose 2	2595-97-3	983034	922918	968594	1.12275e+06	1.12931e+06	1.18699e+06	1.47135e+06	1.33606e+06	1.47902e+06	1.08194e+06	1.13219e+06	1.09778e+06	1.16674e+06	1.0792e+06	1.26146e+06
Carbohydrate	C5H12O5	D-Arabinitol 1	488-82-4	13276.6	16134.1	14681.1	18004.8	16040.1	17704.6	16014.3	23117.3	19277.1	20648.7	19974.2	18368.6	18605.3	19362.2	24787.5
Carbohydrate	C5H10O5	D-Arabinopyranose	28697-53-2	32244.2	32792.1	35095.2	28563.5	27963.1	31918	37716.9	38215.8	37554.2	38379.6	28732.7	32423	34904.4	33392.3	30697.3
Carbohydrate	C6H12O6	D-Galactose 3	59-23-4	95514	90778	91162	58219	57747	57610	57879	60514	62337	60765	68107	64518	68549	67261	76686
Carbohydrate	C6H14O6	D-Mannitol 2	69-65-8	2.00252e+06	1.91351e+06	1.95728e+06	1.88484e+06	1.88991e+06	1.88396e+06	1.16116e+06	1.06345e+06	1.16216e+06	1.77246e+06	1.83336e+06	1.76238e+06	1.3962e+06	1.3299e+06	1.59022e+06
Carbohydrate	C6H12O5	D-Rhamnose	634-74-2	99400.8	91777.4	98405.4	78088.3	71074.8	75046.8	61275.4	58778.8	60330.2	73643.9	78305.3	74140.7	80382.5	74994.1	80136.7
Carbohydrate	C4H10O4	D-Threitol	2418-52-2	4959.34	4581.07	4432.57	27450.7	27130.2	27288	6240.25	6139.85	7566.04	5742.63	6572.73	5234.65	40616	38734.1	45041.9
Carbohydrate	C6H12O6	Fructose 1	57-48-7	745881	724989	753825	520769	521884	523127	683578	669009	738504	184925	199978	207579	296805	284888	313305
Carbohydrate	C6H12O6	Fructose 2	57-48-7	1.27922e+06	1.24423e+06	1.29224e+06	917586	896958	914400	1.18619e+06	1.10103e+06	1.24381e+06	352822	369987	384281	531874	519986	581809
Carbohydrate	C6H12O5	Rhamnose	3615-41-6	55995.5	49587	55574.8	42587.2	39674.5	39663.3	28653.8	28984.6	30580.8	37906.8	34833.2	37478.5	46843.3	40418.2	48523.4
Carbohydrate	C13H18O7	Salicin	138-52-3	1930.45	1930.45	1930.45	1930.45	1930.45	1930.45	9652.27	10328.2	11775.9	10789.4	11102.3	12674.9	1930.45	1930.45	1930.45
Carbohydrate	C12H22O11	Sucrose	57-50-1	996973	931096	1.04896e+06	985128	1.0175e+06	998713	1.50168e+06	1.43602e+06	1.56303e+06	414741	479270	416226	394624	372326	421301
Ester	C23H46O4	2,3-Dihydroxypropyl icosanoate	30208-87-8	10916.8	8437.51	8392.92	11319.8	12623	14315.3	11782.4	10794.4	13323.1	13049.2	12019.4	13563.6	14741.9	15574.4	10799.6
Ester	C11H20O3	2-Ethylbutyric acid, tetrahydrofurfuryl ester	1000370-65-1	78505.1	78201.3	81284.8	79423	77094.9	99846.6	99823	103871	103267	92570.2	94163.1	92403.2	90954.8	84010.4	87079.8
Ester	C22H31O3P	Butylphosphonic acid, 4-(2-phenylprop-2-yl)phenyl propyl Ester	1000323-09-1	13006.3	13298.2	13345.1	13947.4	14940.5	15454.2	16284.4	16423.5	17053	15342.3	15145	15777.8	15113.7	16358.2	16146
Ester	C26H39O3P	Butylphosphonic acid, heptyl 4-(2-phenylprop-2-yl)phenyl ester	1000323-09-7	22249.1	21918.2	19808.7	20366.2	17880.4	17682.6	16824.3	17154.6	16892.1	16594.5	16998	15869.1	17102.8	18074.5	17127.9
Ester	C19H38O4	Glycerol 1-palmitate	542-44-9	4.47652e+06	3.34552e+06	3.13145e+06	4.31976e+06	4.5482e+06	5.21469e+06	4.4365e+06	4.04547e+06	4.65052e+06	4.61256e+06	3.94409e+06	4.65166e+06	5.62661e+06	5.61517e+06	3.5336e+06
Ester	C19H38O4	Hexadecanoic acid, 2-hydroxy-1-(hydroxymethyl)ethyl Ester	23470-00-0	125410	111502	101678	130735	144045	163690	152822	151991	172313	160639	147034	160799	166967	162256	134248
Ester	C21H42O4	Octadecanoic acid, 2,3-dihydroxypropyl Ester	123-94-4	2.97031e+06	2.41629e+06	2.29573e+06	2.86654e+06	3.05852e+06	3.49397e+06	3.00721e+06	2.90347e+06	3.23491e+06	3.06144e+06	2.87471e+06	3.14687e+06	3.54302e+06	3.60153e+06	2.55888e+06
Ester	C3H7NO2	Urethane	51-79-6	97776.8	82702.5	107334	63656	44063.8	101019	86426.5	92240.8	115800	78224.7	93180.7	77722.9	66006.4	83949.6	59484.6
Heterocyclic compound	C8H16N2	1-isobutyl-3-methyl-2-Pyrazoline	26964-53-4	23909	21180	21196	32398	30756	34208	34202	37780	32075	28889	26877	24119	33428	30182	17148.3
Heterocyclic compound	C8H17NO2	2-(2-Isopropyloxazolidin-3-yl)ethan-1-ol	28770-01-6	384472	418740	416350	454235	441647	457966	505049	510194	518050	489567	502409	479802	458872	444103	469830
Heterocyclic compound	C19H18O8	3,8-dihydroxy-5,6,7-trimethoxy-2-(4-methoxyphenyl)-4H-1-Benzopyran-4-one	40522-42-7	8367.63	8074.14	9096.23	7753.82	10357.5	9207.86	11222.9	11944.1	11717.8	12827.8	9201.14	9837.08	9151.18	13695.5	9201.52
Heterocyclic compound	C8H9NO3	3-acetyl-4-hydroxy-6-methyl-2(1H)-Pyridinone	5501-39-3	157532	160930	163564	183730	173484	186612	200326	212143	208010	189763	192560	185702	177550	179689	179112
Heterocyclic compound	C5H3F3N2O	4-Hydroxy-6-(trifluoromethyl)pyrimidine	1546-78-7	44311	44744.3	47641.1	49657.7	50818.4	51673.5	56786.7	57185.7	58665.5	53024.9	56038.2	54742.3	51561.4	48395.2	53043.8
Heterocyclic compound	C5H5NO	4-Pyridinol	626-64-2	645548	655919	649858	815118	783216	801856	854059	869248	842636	780366	818239	779659	761829	738278	723487
Heterocyclic compound	C6H11N3S	5-(1,1-dimethylethyl)-1,2-dihydro-3H-1,2,4-Triazole-3-thione	38449-51-3	7333.32	8048.62	7055.88	8593.68	8310.95	8986.81	9650.18	9528.25	10069.8	9236.19	9305.67	8199.96	7959.99	8253.53	9278.65
Heterocyclic compound	C5H8N2O2	6-Methylpyridazin-3-Ol Hydrate	7143-82-0	56917.1	60500.2	58199.1	78025.3	73703.1	73848.8	80941.2	114415	76771.6	72363.2	81279.1	66372.8	65771.6	76473.2	64140.7
Heterocyclic compound	C22H24O5	Ethyl 3-(6-methoxy-3-methyl-2-benzofuranyl)-3-(p-methoxyphenyl)propionate	10422-16-9	4726.94	3922.85	3380.56	4944.72	3290.43	4208.59	3998.54	5637.95	3105.38	3904.88	4078.1	3364.31	3926.19	3054.75	3463.26
Heterocyclic compound	C25H39NP2	[2-(6-methyl-2-pyridyl)ethyl](phenyl)-[3-(di-t-butylphosphino)propyl]-Phosphine	1000163-56-9	116425	130125	121523	122805	144408	163966	181252	193313	212619	186295	173776	168179	173700	158230	145033
Heterocyclic compound	C20H28CoN2	bis(.eta.-5-piperidinylcyclopentadienyl)-Cobalt	1000162-04-6	7948.91	10828.1	5726.6	3559.26	4343.37	3617.34	4688.22	4052.66	4522.39	5079.47	4712.09	6044.43	4588.26	2914.2	5520.76
Hydrocarbons	C20H42	2,6,10,14-tetramethyl-Hexadecane	638-36-8	66325.1	59190.9	62593.7	62537.7	70238.3	65569.4	76268	82019	95222.9	84862.7	81245.9	79750.5	79540.2	74057.2	61288
Hydrocarbons	C13H28	3-methyl-5-propyl-Nonane	31081-18-2	67193.1	62980.4	63262.1	62750.6	58793.9	77352.1	78179.8	85467.7	82963.1	71018.8	81404.8	75458.6	69870.8	67468.4	61084.9
Hydrocarbons	C11H22	4-methylene-Decane	24949-41-5	5419.29	7447.4	7771.93	7139.24	5072.21	7138.85	7913.79	9298.13	8208.72	7670.24	9060.58	7681.04	7353.4	6271.97	9017.73
Hydrocarbons	C11H22	8-methyl-1-Decene	61142-79-8	43422.6	35490.5	126318	30469.8	53372.1	36969.2	48756.3	40077.6	40443.1	69883.2	97632.3	65841.1	139284	36899	52866.8
Hydrocarbons	C12H24	nonyl-Cyclopropane	74663-85-7	46771.9	43195.9	51625.5	56713.3	51533.4	57464	59058.6	60540.8	58479.6	55484.8	60276.9	57428.7	57234.4	52368.2	57772.6
Ketone	C15H10O4	1,8-dihydroxy-3-methyl-9,10-Anthracenedione	481-74-3	76258.5	69084.1	74200.3	77387	81586	85545.9	84907.5	85775.5	76956.8	57190	58275.6	82394.1	76300.4	69621.8	71067.9
Ketone	C9H18O	2,2-Dimethyl-3-heptanone	19078-97-8	159778	168703	176354	185384	170888	201924	195995	218651	212902	192899	198109	196383	195236	180676	175419
Ketone	C4H7NO2	2,3-Butanedione, monooxime	57-71-6	94179	95318	94094.6	109720	99253.5	109847	101434	119848	109565	103733	98902.9	89052.7	94516.1	98410.2	96893.3
Ketone	C24H18N4O2	2-(4-Methoxy-phenyl)-5,7-diphenyl-2,5-dihydro-pyrazolo[3,4-d]pyridazin-4-one	1000318-41-7	6798.78	6694.84	6622.75	12030.6	13052.3	12781.5	13305.7	12843.9	12627.2	13225.3	14224.5	13152.3	13852.5	12902.9	13086.5
Ketone	C8H7FN4S	4-Amino-3-(2-fluorophenyl)-1H-1,2,4-triazole-5-thione	565174-22-3	135475	130693	133236	107933	107125	107307	80924.9	77381	79066.2	80747.6	81123.3	80567.8	111422	103988	109686
Lipid	C16H34O	1,1'-oxybis-Octane	629-82-3	18730.3	17278	16876.2	21453.2	18027.3	18031.9	22825.5	23656.3	27031	21703.1	21672.4	20712.9	18609.7	18921.8	17795.1
Lipid	C12H25I	1-iodo-Dodecane	4292-19-7	102079	99849.4	96788.9	99671.6	102956	106758	126340	122459	129497	113291	114836	117526	113911	111093	102132
Lipid	C17H34O4	2,3-dihydroxypropyl 12-methyltridecanoate	10828227	33332.6	18629.3	19505.6	34002.6	33504.6	40071.4	33490.6	23617.6	34030	35972.5	22755.8	35465.7	46086.8	45321.4	21443.5
Lipid	C14H30	2,4-Dimethyldodecane	6117-99-3	60766	53463.7	55617.3	58099.2	57193.1	65560.9	72506.1	83863.5	78753.8	65814.9	68183.4	68330.8	69137	63456.9	59797.9
Lipid	C13H28	2,4-dimethyl-Undecane	17312-80-0	48118.1	47494.8	48111.3	50694	48320.2	53420.3	61148.8	64175.7	62791.4	60420.1	55699.6	57864.2	56444	50428.3	45964.8
Lipid	C16H34	2,6,10-Trimethyltridecane	3891-99-4	197497	196316	196449	217125	195325	231970	247485	264274	260714	224514	236222	229668	218286	211239	194886
Lipid	C15H32	2,6,11-trimethyl-Dodecane	31295-56-4	57449	56364	54449	59164	55586	61756	72073	76546	74205	70630	67589	65819	65820	59830	55941
Lipid	C11H24	2,6-dimethyl-Nonane	17302-28-2	144046	156737	157303	167638	160983	182471	183900	200729	192549	185977	187797	178358	183950	169592	160531
Lipid	C13H28	2,6-dimethyl-Undecane	17301-23-4	153879	157208	155812	157546	147762	176166	184267	207631	202027	184151	188740	181226	169737	164290	156682
Lipid	C15H32	2,7,10-trimethyl-Dodecane	74645-98-0	364856	371131	374491	370660	368997	438081	472263	464188	471744	445039	414908	407851	405487	383167	352065
Lipid	C13H28	2,8-dimethyl-Undecane	17301-25-6	41594	41727	41493	45041	38792	48317	50652	55446	55819	49694	51897	49613	43970	43948	38755
Lipid	C13H28	3,3,5-trimethyl-Decane	62338-13-0	78861.1	79128.5	79929.1	84937.7	75481.1	85995.7	98223.2	105591	103770	94098.3	93979.3	85129.9	89085.9	80292.5	74810.1
Lipid	C13H28	3,3,6-trimethyl-Decane	62338-14-1	14230.9	11452.8	15328.2	11641.1	15064.2	13576.3	14798.8	17301.8	14597.5	14521	13212.7	11656.6	13718.6	10722.8	15752.7
Lipid	C14H30	3,5-Dimethyldodecane	107770-99-0	128758	129325	129753	135619	133451	141814	153988	172266	170112	159450	156396	152191	123705	135604	122920
Lipid	C13H28	3,7-dimethyl-Undecane	17301-29-0	277201	291230	288897	310784	298473	333739	357888	367495	375067	348519	345972	340302	339649	316282	297803
Lipid	C12H26	3,8-dimethyl-Decane	17312-55-9	28555.2	29126.7	26237.7	27373.8	28124.9	29027.6	35257.2	35692	35921.1	31373.3	34940.9	33403.2	29633.7	28923.4	28919.4
Lipid	C13H28	3,8-dimethyl-Undecane	17301-30-3	41336.8	36892.3	38494.5	39296.8	36794.3	42195.1	46490.9	50457	50894.4	44593.9	44500.6	43675	40813.5	38082.6	34425.9
Lipid	C13H28	3-ethyl-3-methyl-Decane	17312-66-2	87790.6	89970.3	79076	94810.8	89250.1	94643.7	116730	117895	120017	112052	105966	96993.6	107790	90496.1	87714.5
Lipid	C13H28	3-ethyl-Undecane	17312-58-2	9462.69	10212.2	8265.25	9951.84	9694.97	9150.39	12258	13243.2	12067.9	9748.04	10287.6	10104	11050.1	9119.94	9675.4
Lipid	C13H28	3-methyl-Dodecane	17312-57-1	53268.2	51812.4	52346.3	52261.3	49682.8	58589.7	61079.2	68038.1	68255.8	57838.2	59324.1	58355.7	54936.4	54461	51097.7
Lipid	C15H32	3-methyl-Tetradecane	18435-22-8	46263.7	45110.7	46409.3	44314.8	42980.8	46447.3	49222.5	53819.9	59336.9	54080.7	52566.5	49192.6	49655	44285.8	44699.9
Lipid	C13H28	4,4-dimethyl-Undecane	17312-68-4	13683	12964	12014	12630	10492	15136	18217	18139	15980	16404	15865	16829	13637	15029	13654
Lipid	C14H30	4,6-dimethyl-Dodecane	61141-72-8	139596	150356	152677	148429	134000	154595	163924	200222	189521	160045	165656	156148	153897	144493	149334
Lipid	C13H28	4,7-dimethyl-Undecane	17301-32-5	28827	30546	29810	28566	27367	32946	32295	37072	35171	34105	32976	31341	33041	30068	27044
Lipid	C13H14F4O2	4-Fluoro-2-trifluoromethylbenzoic acid, 3-methylbutyl-2 ester	1000357-27-4	363900	376017	386459	424166	404183	421793	471497	474860	479846	445438	458982	439954	422717	401383	424901
Lipid	C9H20	4-ethyl-Heptane	2216-32-2	59641.2	62811.2	64864.1	66960.8	63010	72952.5	74706.4	80458.7	82338.8	73144.8	74035.7	71873.2	75209.6	69551.1	64662.4
Lipid	C13H28	4-methyl-Dodecane	6117-97-1	77095.7	81426.9	81482.4	81121.8	69211.1	89655.7	97466.6	117603	105883	97193.8	94593.7	92918.9	87606	85987.6	79469.4
Lipid	C10H22	4-methyl-Nonane	17301-94-9	13177	16453	19128	17180	14825	20586	24012	23468	22782	19440	20274	21475	21406	16167	21310
Lipid	C13H28	5-methyl-5-propyl-Nonane	17312-75-3	13248.5	12253.3	13262.2	13238.7	14056.1	15668.7	18641.3	17210.1	17935.3	16094	15974.2	18856.2	16680.7	14518.8	12993.7
Lipid	C12H26	5-methyl-Undecane	1632-70-8	66806.3	66089.9	67047.6	68674.1	64730	73621.6	84040.3	89449.3	90112.7	79382.5	79085.8	76887.3	74064.7	70021.3	64857.9
Lipid	C11H24	6-ethyl-2-methyl-Octane	62016-19-7	11128.1	11795.6	12290.9	11860.9	11310.3	13528.5	15211.2	16353.4	14810.6	14289.1	14416.1	13596.4	12490.5	12879.4	12372.4
Lipid	C26H47O3P	Butylphosphonic acid, hexadecyl phenyl ester	1000323-19-7	397.421	397.421	397.421	2170.52	1987.11	2196.9	16046.2	16118.9	15791.9	3775.85	4361.74	3874.38	13460.8	10986.7	12113.1
Lipid	C25H51NO2	Carbamic acid, N-(2-butyl)-N-octadecyl-, ethyl ester	1000491-10-7	1697.4	1697.4	1697.4	83378.1	71309.6	92078.5	1697.4	1697.4	1697.4	1697.4	1697.4	1697.4	1697.4	1697.4	1697.4
Lipid	C12H26	Dodecane	112-40-3	353122	346665	313400	375803	303205	337939	385803	456149	422609	343546	384679	408859	375139	350216	366436
Lipid	C21H44	Heneicosane	629-94-7	121759	117646	120172	117984	128213	142683	158007	162709	165487	146194	141633	151644	149406	129151	125074
Lipid	C27H56	Heptacosane	593-49-7	60921.2	69098.5	60015.7	55683.7	61872.6	78858.1	87469.5	93577.7	102602	85508.6	70945.6	72106.8	89863.5	79126.1	75631.5
Lipid	C16H34	Hexadecane	544-76-3	115132	116982	115408	126239	117555	135793	147349	155975	153297	143430	135260	137837	133931	115317	112056
Lipid	C17H34O2	Hexadecanoic acid, methyl ester	112-39-0	30394.5	26556	26781.3	52245.5	53749.5	60150.5	36227.4	37719.8	32689.8	23259.8	27806.1	27897	38684.4	32247.9	34047.8
Lipid	C19H38O2	Nonadecanoic acid	646-30-0	7566.9	5532.49	5963.81	5083.24	4605.39	5279.03	6550.14	7020.35	5627.16	5268.88	6055.78	6080.95	6855.99	4424.76	5931.39
Lipid	C21H32O4	Phthalic acid, octyl 2-pentyl ester	1000315-48-0	25820.3	25102.9	24400.4	27653.8	34925.7	35115.3	34618.5	35043.6	34333.6	28941.2	28577.4	32540.1	36630.8	30155.5	28515.5
Lipid	C13H28	Tridecane	629-50-5	66249.2	58393.2	58708.8	59568.3	60061.7	65628.5	75757.2	76725.9	79685.4	71691.9	70823.2	74908.9	70646.4	70369.4	55020.3
Nitrogen compounds	CH4N2O2	Hydroxyurea	127-07-1	34167.6	35504.1	37151	43052.7	43559.6	39954.8	43902.2	46353.1	42427.3	43376.2	44937.4	40272.5	41508.4	43366.5	41500.3
Nitrogen compounds	C11H24N2	Isopropylisobutylhydrazone isobutyraldehyde	1000423-18-4	5813.11	7236.48	7031.88	7496.89	7552.07	8468.07	9618.08	7182.8	8343.29	8866.56	9040.85	8725.94	8863.63	8386.19	9266.99
Nitrogen compounds	C6H12N2	Propanal, 2-propenylhydrazone	19031-78-8	7109.83	5700.37	6536.88	6566.72	5964.29	7188.83	7697.04	6460.52	8748.65	6241.3	6927.89	6613.47	6269.76	6499.04	7216.12
Organic acid	C8H8O2	2-methyl-Benzoic acid	118-90-1	15886.4	17403.7	14939.3	16153.7	13453.6	15891.5	17407.9	19781.2	18959.8	17749.3	16709	14847.7	16697.6	15169.2	16296
Others	C22H41N	(Z)-Docos-9-enenitrile	1000465-48-0	1.23991e+06	1.22356e+06	974672	1.37875e+06	1.07721e+06	1.20633e+06	967021	1.10791e+06	878822	891755	1.1178e+06	886362	1.02374e+06	1.12288e+06	1.1248e+06
Others	C23H38N2O3	1,3-Dipentyl-heptabarbital	1000100-95-1	15064.8	14002.6	13413.7	13178.3	10815	11586.3	16965.9	16981.3	16812	14732.3	16109.2	15755.8	15535.3	13771.2	15634.4
Others	C6H11NO	1-acetyl-2-methyl-Azetidine	50837-77-9	1.77907e+06	1.86189e+06	1.9002e+06	2.00174e+06	1.93323e+06	2.02697e+06	2.21583e+06	2.26326e+06	2.26235e+06	2.10346e+06	2.1869e+06	2.09243e+06	2.02063e+06	1.93707e+06	2.05011e+06
Others	C11H23Br	1-bromo-2-methyl-Decane	127839-47-8	121643	126795	128779	138030	134994	141760	161813	160856	162517	146452	154716	147455	143112	134667	141437
Others	C18H37I	1-iodo-Octadecane	629-93-6	30127.3	27686	25555.6	27910	29242	32871.9	31268.5	35695.8	41386.2	38268.7	43564.6	31458.1	36132.8	29613.6	30879.2
Others	C10H18O3	2,2-Dimethylpropanoic anhydride	1538-75-6	166718	165550	168558	176890	172029	195769	200071	211132	208493	194897	191208	194615	194829	186870	175417
Others	C18H22O2	2-(4'-Methoxyphenyl)-2-(3'-methyl-4'methoxyphenyl)propane	1000283-53-6	34441.2	32276.9	33826.6	16559.5	16581.2	15157	27877.3	25643.4	26217.1	17757.6	17956.2	19300.5	39313.8	27417.7	35034.4
Others	C7H4N2O	4-nitroso-Benzonitrile	31125-07-2	143814	167070	158167	176297	179219	180312	200725	181463	184586	200976	187328	231542	196667	170794	161953
Others	CH3N5	5H-Tetrazol-5-amine	1000273-02-0	11758	10817	13344	13287	10131	11571	15413	16838	16391	15160	13681	16672	11823	14857	13257
Others	C14H31BO	diethyl(decyloxy)-Borane	1000152-34-3	5009.11	5690.56	5523.15	5903.51	5095.15	6143.1	7003.51	6529.58	6366.04	6742.05	6015.38	6091.02	5892.66	6193.75	5830.48
Phenol	C15H24O	2,4,6-tris(1-methylethyl)-Phenol	2934-07-8	4400.24	7646.51	6184.56	6112.05	5001	6457.78	7019.35	7346.06	9373.27	8575.22	8439.4	6910.45	9404.2	5124.48	5285.15
Phenol	C14H22O	2,4-Di-tert-butylPhenol 2	96-76-4	2.02389e+06	2.19025e+06	2.12476e+06	1.74198e+06	1.71098e+06	1.97455e+06	2.54844e+06	2.42507e+06	3.0119e+06	2.60778e+06	2.3854e+06	2.47863e+06	2.0296e+06	1.92999e+06	2.30334e+06
Terpenes	C30H50O	.beta.-Amyrin	559-70-6	40120.3	38183.4	39867.8	33965.5	33949.8	35991	64331.7	63531.8	62821.6	46067	47566.6	45397	58844.1	58201.8	59445.9
Terpenes	C30H50	Squalene	111-02-4	138580	136254	142868	121735	127964	134094	170603	165513	173327	85309	91582.1	93838.2	49937.2	49763.5	53146.8
